# Supplementary material for: Weighted Single-Step GWAS Identifies Genes Influencing Fillet Color in Rainbow Trout
Source: Genes (Basel). 2022 Jul 26;13(8):1331. doi: 10.3390/genes13081331 (PMC9332390; doi:10.3390/genes13081331)
Supplement: Supplementary file 1 [file genes-13-01331-s001.zip]

Archive with 1 entries (1 files):
- genes-1812077-supplementary-Table S1.xlsx
