# Supplementary material for: Weighted Single-Step GWAS Identifies Genes Influencing Fillet Color in Rainbow Trout
Source: Genes (Basel). 2022 Jul 26;13(8):1331. doi: 10.3390/genes13081331 (PMC9332390; doi:10.3390/genes13081331)
Supplement: Supplementary file 1 [file genes-13-01331-s001.zip › genes-1812077-supplementary-Table S1.xlsx]

## Sheet: Redness
Trait	Effect	SNP	Chr	POS	SNP_effect	Weight	Var_explained	Var_a_hat	Trait	SNP ID	Gene ID	Gene annotation	Region
1	5	9120	7	11402881	0.000679539	1.49877	3.4742	7.82336e-08	Redness	AX-171623558	LOC110527413	collagen alpha-1(XXVIII) chain-like	3'UTR
1	5	9119	7	11399310	-0.000133051	1.00799	3.4455	2.90127e-08	Redness	AX-171597628	LOC110527414	kelch-like protein 41b	CDS
1	5	9118	7	11399286	9.4698e-05	0.980311	3.38	2.68777e-08	Redness	AX-171597626	LOC110527414	kelch-like protein 41b	CDS
1	5	9114	7	11396853	-3.27093e-05	0.937178	3.33472	2.45429e-08	Redness	AX-171597621	LOC110527414	kelch-like protein 41b	3'UTR
1	5	9115	7	11397881	8.65369e-05	0.974521	3.3344	2.86283e-08	Redness	AX-171597622	LOC110527414	kelch-like protein 41b	CDS
1	5	9116	7	11399109	-0.000327971	1.16119	3.32231	3.54775e-08	Redness	AX-171597623	LOC110527414	kelch-like protein 41b	CDS
1	5	9113	7	11396815	-8.10844e-05	0.970671	3.29215	2.83875e-08	Redness	AX-171597620	LOC110527414	kelch-like protein 41b	3'UTR
1	5	9121	7	11438574	4.14469e-06	0.917945	3.28557	2.27331e-08	Redness	AX-171643678	LOC100136600	ATP synthase subunit beta, mitochondrial	CDS
1	5	9122	7	11442059	0.000329043	1.16209	3.26593	4.04593e-08	Redness	AX-171597629	LOC100136600	ATP synthase subunit beta, mitochondrial	CDS
1	5	9117	7	11399262	0.000137604	1.01132	3.24732	3.06438e-08	Redness	AX-171597624	LOC110527414	kelch-like protein 41b	CDS
1	5	9123	7	11442092	-0.000313435	1.149	3.1845	3.94643e-08	Redness	AX-171597630	LOC100136600	ATP synthase subunit beta, mitochondrial	CDS
1	5	9124	7	11442455	0.000237182	1.08713	3.10209	3.51343e-08	Redness	AX-171597631	LOC100136600	ATP synthase subunit beta, mitochondrial	CDS
1	5	9112	7	11381734	-5.21648e-05	0.950507	3.06657	1.97293e-08	Redness	N/A	N/A	N/A	N/A
1	5	9125	7	11443676	0.000248726	1.09628	3.05189	1.54619e-08	Redness	AX-171597632	LOC100136600	ATP synthase subunit beta, mitochondrial	3'UTR
1	5	9127	7	11444638	-0.000225708	1.07811	3.01461	3.44596e-08	Redness	AX-171597634	LOC110527417	retinol dehydrogenase 7-like	CDS
1	5	9126	7	11444554	-0.0001347	1.00919	3.00933	3.12945e-08	Redness	AX-171597633	LOC110527417	retinol dehydrogenase 7-like	CDS
1	5	9129	7	11459018	-0.000405761	1.22864	2.98281	4.41383e-08	Redness	AX-171597636	abcb11	bile salt export pump	CDS
1	5	9128	7	11445117	-0.000170535	1.03579	2.96001	1.18073e-08	Redness	AX-171597635	LOC110527417	retinol dehydrogenase 7-like	CDS
1	5	9131	7	11477215	-0.00059955	1.41422	2.8771	5.95632e-08	Redness	AX-171597637	LOC100136260	cathepsin K	CDS
1	5	9130	7	11464878	-5.67491e-05	0.953675	2.87186	2.76137e-08	Redness	AX-172551847	abcb11	bile salt export pump	CDS
1	5	9111	7	11312252	0.000179106	1.04225	2.72616	2.10709e-08	Redness	AX-171641349	LOC110527407	zinc finger protein Dzip1-like	CDS
1	5	9132	7	11477251	0.000127638	1.00403	2.68627	1.68771e-08	Redness	AX-171597638	LOC100136260	cathepsin K	CDS
1	5	9133	7	11477254	-0.000603804	1.4186	2.68133	6.00087e-08	Redness	AX-171597639	LOC100136260	cathepsin K	CDS
1	5	9110	7	11138396	9.8785e-05	0.983223	2.48782	1.19566e-08	Redness	AX-171641342	LOC110527405	calsequestrin-2-like	CDS
1	5	9109	7	11030216	0.000249556	1.09694	2.48366	1.54788e-08	Redness	N/A	N/A	N/A	N/A
1	5	9134	7	11477335	0.000599663	1.41434	2.48241	5.81756e-08	Redness	AX-171597640	LOC100136260	cathepsin K	CDS
1	5	9108	7	10996914	-4.15534e-05	0.943214	2.43249	1.4078e-08	Redness	AX-171615055	LOC110527401	radixin-like	CDS
1	5	9138	7	11621269	0.00050325	1.31874	2.36411	5.19657e-08	Redness	N/A	N/A	N/A	N/A
1	5	9135	7	11477642	-0.000357163	1.18606	2.3359	4.43248e-08	Redness	AX-171597641	LOC100136260	cathepsin K	CDS
1	5	12846	9	52291239	0.00038758	1.21253	2.28304	4.24128e-08	Redness	AX-171642614	LOC110532539	partner of Y14 and mago A	CDS
1	5	12836	9	52063734	0.000486074	1.3024	2.27104	4.89229e-08	Redness	AX-171616173	LOC110532529	tyrosine-protein phosphatase non-receptor type 1-like	3'UTR
1	5	12843	9	52106708	6.99601e-05	0.962865	2.25904	1.77359e-08	Redness	AX-171616167	LOC110532530	ubiquitin-conjugating enzyme E2 variant 1-like	3'UTR
1	5	12844	9	52106880	-0.000109014	0.990551	2.25823	1.85907e-08	Redness	AX-171616166	LOC110532530	ubiquitin-conjugating enzyme E2 variant 1-like	3'UTR
1	5	12845	9	52106934	8.64041e-05	0.974427	2.24184	1.81377e-08	Redness	AX-171616165	LOC110532530	ubiquitin-conjugating enzyme E2 variant 1-like	3'UTR
1	5	9137	7	11621216	9.62019e-06	0.921601	2.22585	1.76832e-09	Redness	N/A	N/A	N/A	N/A
1	5	9136	7	11478430	-0.000129069	1.00508	2.22497	2.98658e-08	Redness	AX-171597642	LOC100136260	cathepsin K	3'UTR
1	5	9139	7	11621547	-0.000519631	1.33452	2.20367	5.25145e-08	Redness	N/A	N/A	N/A	N/A
1	5	12837	9	52064525	5.6083e-06	0.918921	2.19514	1.81649e-08	Redness	AX-171616172	LOC110532529	tyrosine-protein phosphatase non-receptor type 1-like	3'UTR
1	5	12838	9	52090273	0.000233176	1.08397	2.19418	1.14867e-08	Redness	N/A	N/A	N/A	N/A
1	5	9107	7	10991489	-0.000330002	1.1629	2.18888	3.23136e-08	Redness	AX-172563298	LOC110527401	radixin-like	3'UTR
1	5	12839	9	52104812	-9.45948e-05	0.980237	2.15685	1.83686e-08	Redness	AX-171616171	LOC110532530	ubiquitin-conjugating enzyme E2 variant 1-like	CDS
1	5	12847	9	52291255	0.000122662	1.00041	2.15283	3.06388e-08	Redness	AX-172560332	LOC110532539	partner of Y14 and mago A	CDS
1	5	12835	9	52062139	6.84576e-05	0.961815	2.15173	2.39339e-08	Redness	AX-171642620	LOC110532529	tyrosine-protein phosphatase non-receptor type 1-like	CDS
1	5	12840	9	52106061	0.00041291	1.23504	2.14868	4.0302e-08	Redness	AX-171616170	LOC110532530	ubiquitin-conjugating enzyme E2 variant 1-like	3'UTR
1	5	12834	9	51986317	-5.8954e-05	0.955203	2.12433	2.04565e-08	Redness	AX-171615946	LOC110532524	lysine-specific demethylase 5B-B-like	3'UTR
1	5	12848	9	52356083	-4.46136e-05	0.945311	2.11282	1.01778e-08	Redness	AX-171644628	LOC110532541	spermatogenesis-associated serine-rich protein 2-like	3'UTR
1	5	12842	9	52106144	0.000119127	0.99785	2.11233	1.81315e-08	Redness	AX-171616168	LOC110532530	ubiquitin-conjugating enzyme E2 variant 1-like	3'UTR
1	5	12849	9	52418220	-0.000306777	1.14346	2.11228	1.94133e-08	Redness	AX-171616162	LOC110532542	ORM1-like protein 2	3'UTR
1	5	12850	9	52442633	-0.000808101	1.64537	2.04972	8.06683e-08	Redness	AX-171616161	LOC110532545	CD63 antigen-like	CDS
1	5	12833	9	51961346	7.7267e-05	0.967985	2.03803	2.50824e-08	Redness	AX-171642407	LOC110532523	ras-related protein Rap-1A-like	CDS
1	5	12841	9	52106123	-0.000293288	1.13232	2.00592	1.99586e-08	Redness	AX-171616169	LOC110532530	ubiquitin-conjugating enzyme E2 variant 1-like	3'UTR
1	5	9140	7	11621644	-0.000510756	1.32595	2.00123	5.20283e-08	Redness	N/A	N/A	N/A	N/A
1	5	12832	9	51955033	-4.68491e-05	0.946846	1.90012	2.47695e-08	Redness	AX-171615945	LOC110532523	ras-related protein Rap-1A-like	3'UTR
1	5	9104	7	10806779	2.52737e-05	0.932133	1.89916	2.44057e-08	Redness	N/A	N/A	N/A	N/A
1	5	9105	7	10807841	2.07547e-05	0.92908	1.89564	2.42362e-08	Redness	AX-171601275	LOC110527397	pituitary tumor-transforming gene 1 protein-interacting protein-like	CDS
1	5	9106	7	10973111	0.000117836	0.996915	1.89339	1.78102e-08	Redness	AX-171615053	LOC110527400	mitogen-activated protein kinase kinase kinase kinase 4-like	3'UTR
1	5	12829	9	51756100	-0.000203899	1.06118	1.87829	1.94934e-08	Redness	AX-171615942	LOC110532512	pancreatic progenitor cell differentiation and proliferation factor-like	3'UTR
1	5	12828	9	51756062	-0.000200579	1.05863	1.86724	1.51939e-08	Redness	AX-171615941	LOC110532512	pancreatic progenitor cell differentiation and proliferation factor-like	3'UTR
1	5	12831	9	51885910	-4.45509e-05	0.945268	1.86427	1.02437e-08	Redness	AX-171642406	LOC110532517	uncharacterized LOC110532517	lnc_RNA
1	5	12830	9	51857667	-0.000132219	1.00738	1.83873	1.86904e-08	Redness	AX-171615944	LOC110532516	microtubule-associated protein RP/EB family member 1-like	CDS
1	5	12827	9	51756019	-4.03004e-05	0.942356	1.82546	1.90272e-08	Redness	AX-171615940	LOC110532512	pancreatic progenitor cell differentiation and proliferation factor-like	CDS
1	5	9141	7	11621880	0.00049838	1.31409	1.81092	5.10618e-08	Redness	AX-171597644	LOC110528801	xin actin-binding repeat-containing protein 2-like	3'UTR
1	5	12851	9	52449041	-0.000301044	1.13871	1.79524	3.32555e-08	Redness	AX-171622431	LOC110532545	CD63 antigen-like	CDS
1	5	12826	9	51755983	-7.96714e-05	0.969676	1.73358	2.65321e-08	Redness	AX-171615939	LOC110532512	pancreatic progenitor cell differentiation and proliferation factor-like	CDS
1	5	12853	9	52489055	0.000119724	0.998282	1.72108	3.11222e-08	Redness	AX-171622429	LOC110532548	probable nuclear hormone receptor HR38	3'UTR
1	5	12852	9	52488934	5.79684e-05	0.954519	1.71878	1.0749e-08	Redness	AX-171622430	LOC110532548	probable nuclear hormone receptor HR38	3'UTR
1	5	12854	9	52493224	-0.000119669	0.998242	1.71058	3.11197e-08	Redness	AX-171619012	LOC110532548	probable nuclear hormone receptor HR38	CDS
1	5	12855	9	52493331	0.000242476	1.09132	1.68307	1.14362e-08	Redness	AX-171619011	LOC110532548	probable nuclear hormone receptor HR38	CDS
1	5	12856	9	52493665	0.000258672	1.10422	1.68204	2.27163e-08	Redness	AX-169523572	LOC110532548	probable nuclear hormone receptor HR38	CDS
1	5	12825	9	51753395	-8.9845e-05	0.976863	1.65805	2.71083e-08	Redness	AX-171615938	LOC110532512	pancreatic progenitor cell differentiation and proliferation factor-like	5'UTR
1	5	12858	9	52544851	-0.00028039	1.12177	1.65226	1.36778e-08	Redness	N/A	N/A	N/A	N/A
1	5	12857	9	52493666	0.000236367	1.08649	1.64653	2.22301e-08	Redness	AX-171619010	LOC110532548	probable nuclear hormone receptor HR38	CDS
1	5	9142	7	11621908	-0.000326897	1.16028	1.63811	2.00415e-08	Redness	AX-171616687	LOC110528801	xin actin-binding repeat-containing protein 2-like	3'UTR
1	5	9102	7	10802585	-5.4045e-05	0.951805	1.63011	1.71184e-08	Redness	AX-171626660	LOC110527396	small ubiquitin-related modifier 3	3'UTR
1	5	9101	7	10779062	-3.81261e-05	0.94087	1.6263	3.41432e-09	Redness	AX-171626656	LOC110527395	ubiquitin carboxyl-terminal hydrolase 40-like	CDS
1	5	9103	7	10806083	2.62345e-05	0.932783	1.62499	2.26868e-08	Redness	N/A	N/A	N/A	N/A
1	5	9144	7	11629030	0.000186069	1.04754	1.61111	1.34667e-08	Redness	AX-171617722	LOC110528801	xin actin-binding repeat-containing protein 2-like	CDS
1	5	9143	7	11628831	9.03421e-05	0.977216	1.6106	9.21284e-09	Redness	AX-171617720	LOC110528801	xin actin-binding repeat-containing protein 2-like	CDS
1	5	9145	7	11629216	6.76452e-05	0.961248	1.58788	8.97688e-09	Redness	AX-171617723	LOC110528801	xin actin-binding repeat-containing protein 2-like	CDS
1	5	12859	9	52549485	-4.05566e-05	0.942531	1.58604	1.93024e-08	Redness	AX-171642612	LOC110532550	diacylglycerol kinase alpha-like	CDS
1	5	9146	7	11629383	-0.000716175	1.53916	1.58459	6.91618e-08	Redness	AX-171617724	LOC110528801	xin actin-binding repeat-containing protein 2-like	CDS
1	5	12824	9	51753378	1.74516e-05	0.926855	1.5738	2.2948e-08	Redness	AX-171615937	LOC110532512	pancreatic progenitor cell differentiation and proliferation factor-like	5'UTR
1	5	12860	9	52593209	-0.000871488	1.6492	1.57202	7.45411e-08	Redness	AX-171642610	LOC110532551	E3 ubiquitin-protein ligase NRDP1-like	3'UTR
1	5	12823	9	51750633	1.4924e-05	0.925156	1.41677	2.28547e-08	Redness	AX-171622397	LOC110532511	tumor protein D53-like	CDS
1	5	9100	7	10779058	0.000112017	0.992712	1.38028	2.24062e-08	Redness	AX-89973055	LOC110527395	ubiquitin carboxyl-terminal hydrolase 40-like	CDS
1	5	13808	10	39304509	-0.00101035	1.6492	1.3384	7.86273e-08	Redness	AX-171596845	LOC110533957	FUN14 domain-containing protein 1A-like	3'UTR
1	5	9147	7	11629384	0.00041315	1.23525	1.32384	2.11298e-08	Redness	AX-171617725	LOC110528801	xin actin-binding repeat-containing protein 2-like	CDS
1	5	13785	10	38772211	-0.0004826	1.29912	1.31742	4.38718e-08	Redness	AX-171619700	LOC110533940	lysine-specific demethylase 6B-like	CDS
1	5	13807	10	39304148	2.03992e-05	0.92884	1.31192	1.64785e-08	Redness	AX-171596844	LOC110533957	FUN14 domain-containing protein 1A-like	3'UTR
1	5	32261	29	10557922	-0.000327792	1.16104	1.30972	2.56116e-08	Redness	AX-171601059	LOC110509625	claudin-4-like	3'UTR
1	5	13806	10	39296085	-7.5465e-06	0.920215	1.30938	2.05799e-08	Redness	AX-171643096	LOC110533956	lys-63-specific deubiquitinase BRCC36-like	3'UTR
1	5	32260	29	10557825	0.000409255	1.23176	1.3089	4.77614e-08	Redness	AX-171601058	LOC110509625	claudin-4-like	3'UTR
1	5	12861	9	52619840	0.00019754	1.05629	1.30212	2.45881e-08	Redness	N/A	N/A	N/A	N/A
1	5	13805	10	38938673	-0.000280819	1.12212	1.29837	2.27427e-08	Redness	AX-172550161	LOC110533953	V-set and immunoglobulin domain-containing protein 1-like	5'UTR
1	5	13802	10	38896759	0.000154824	1.02404	1.29186	1.65891e-08	Redness	AX-172550163	LOC110533951	55 kDa erythrocyte membrane protein-like	CDS
1	5	13804	10	38938641	-0.000286873	1.12706	1.29074	2.28694e-08	Redness	AX-171626048	LOC110533953	V-set and immunoglobulin domain-containing protein 1-like	5'UTR
1	5	13801	10	38889985	-1.01984e-05	0.921988	1.28727	1.36076e-08	Redness	AX-171619698	LOC110533951	55 kDa erythrocyte membrane protein-like	3'UTR
1	5	32262	29	10559109	-0.000428662	1.24924	1.28591	5.44392e-08	Redness	AX-171601060	LOC110509625	claudin-4-like	5'UTR
1	5	32265	29	10776686	0.000659502	1.47713	1.28473	6.64235e-08	Redness	AX-171600395	LOC110509321	myocyte-specific enhancer factor 2C-like	5'UTR
1	5	12862	9	52641931	-0.000269255	1.11274	1.27539	3.1809e-08	Redness	N/A	N/A	N/A	N/A
1	5	31214	27	27670643	0.00020977	1.06571	1.27048	3.53707e-08	Redness	AX-171638636	LOC110507901	28S ribosomal protein S23, mitochondrial-like	CDS
1	5	13803	10	38912279	0.000372548	1.19938	1.26884	2.67437e-08	Redness	AX-172550162	LOC110533951	55 kDa erythrocyte membrane protein-like	5'UTR
1	5	9148	7	11629542	0.00071057	1.53291	1.26693	6.85764e-08	Redness	AX-171617726	LOC110528801	xin actin-binding repeat-containing protein 2-like	CDS
1	5	13800	10	38889758	-0.00028209	1.12315	1.25399	2.92202e-08	Redness	AX-171600569	LOC110533951	55 kDa erythrocyte membrane protein-like	3'UTR
1	5	31215	27	27671869	-0.000252508	1.09929	1.23564	3.18288e-08	Redness	AX-172548300	LOC110507147	nitric oxide synthase, inducible-like	3'UTR
1	5	12822	9	51745404	-0.000237475	1.08736	1.23558	3.76165e-08	Redness	AX-171642403	LOC110532510	dnaJ homolog subfamily C member 5-like	3'UTR
1	5	13786	10	38774750	0.000442604	1.26195	1.23222	4.1644e-08	Redness	AX-171600577	LOC110533940	lysine-specific demethylase 6B-like	CDS
1	5	31221	27	27944645	0.000169691	1.03516	1.2264	1.98712e-08	Redness	AX-171612976	hsp47	heat shock protein 47	3'UTR
1	5	31217	27	27875541	0.000135551	1.00982	1.22035	7.90912e-09	Redness	AX-172558646	LOC110507904	nuclear fragile X mental retardation-interacting protein 2-like	CDS
1	5	12863	9	52650788	0.00061916	1.4345	1.21806	5.69894e-08	Redness	AX-171616160	LOC110532556	citrate synthase, mitochondrial	3'UTR
1	5	32259	29	10557656	0.000113783	0.993986	1.2173	3.12598e-08	Redness	AX-172550722	LOC110509625	claudin-4-like	3'UTR
1	5	31220	27	27944459	-0.00017533	1.0394	1.21584	3.12261e-08	Redness	AX-171612974	hsp47	heat shock protein 47	3'UTR
1	5	31213	27	27288302	-0.000133506	1.00832	1.21578	7.84964e-09	Redness	AX-171620515	LOC110507899	A-kinase anchor protein 1, mitochondrial-like	CDS
1	5	31222	27	28061870	-0.000136474	1.01049	1.21436	2.53264e-08	Redness	AX-171628645	LOC110507911	uncharacterized LOC110507911	CDS
1	5	31219	27	27944140	2.87624e-05	0.934496	1.21022	9.97227e-09	Redness	AX-172558700	hsp47	heat shock protein 47	3'UTR
1	5	31218	27	27878299	7.18834e-05	0.96421	1.20883	1.70108e-08	Redness	AX-171612973	LOC110507904	nuclear fragile X mental retardation-interacting protein 2-like	3'UTR
1	5	16336	12	52308760	-0.000157043	1.0257	1.20635	3.06878e-08	Redness	AX-171608918	LOC110537817	cysteine-rich and transmembrane domain-containing protein 1-like	CDS
1	5	31223	27	28128248	0.000220402	1.07397	1.19729	1.20192e-08	Redness	AX-171627387	LOC110507913	uncharacterized LOC110507913	CDS
1	5	32263	29	10714305	-0.000504485	1.31992	1.19217	3.98156e-08	Redness	AX-171626465	LOC110509628	arrestin domain-containing protein 3-like	mRNA
1	5	21284	16	41196260	-0.000168363	1.03416	1.1886	9.26801e-09	Redness	AX-171635144	LOC110492085	tyrosine-protein phosphatase non-receptor type 12-like	CDS
1	5	31216	27	27774849	-0.000230639	1.08198	1.1864	3.13123e-08	Redness	AX-172558192	LOC110507903	serine/threonine-protein kinase NLK-like	3'UTR
1	5	32241	29	10205893	0.00038447	1.2098	1.18539	2.73901e-08	Redness	AX-171619226	LOC100136324	scavenger receptor class B member 1	3'UTR
1	5	21285	16	41246085	-0.000377417	1.20362	1.18536	3.98546e-08	Redness	AX-89975395	LOC100136105	complement receptor-like	CDS
1	5	16340	12	53075511	8.61287e-07	0.91576	1.18291	1.02438e-08	Redness	AX-171630437	LOC110538909	rabankyrin-5-like	3'UTR
1	5	16338	12	52995990	-8.05157e-05	0.970271	1.1828	1.52932e-08	Redness	AX-171605485	LOC110537820	heterogeneous nuclear ribonucleoprotein A/B-like	CDS
1	5	13799	10	38888596	6.82601e-05	0.961677	1.18228	2.91681e-08	Redness	AX-171600570	LOC110533950	H/ACA ribonucleoprotein complex subunit 4-like	3'UTR
1	5	21283	16	41180265	0.000257094	1.10296	1.18105	2.65512e-08	Redness	AX-171635147	LOC110492084	membrane-associated guanylate kinase, WW and PDZ domain-containing protein 3-like	CDS
1	5	16341	12	53076627	-0.000389655	1.21436	1.18077	4.1354e-08	Redness	AX-172556440	LOC110538909	rabankyrin-5-like	3'UTR
1	5	16337	12	52686873	0.000123919	1.00133	1.17902	1.19983e-08	Redness	AX-172563334	LOC100136702	preproinsulin 1	CDS
1	5	16339	12	53013899	-5.85719e-05	0.954938	1.17843	6.33292e-09	Redness	AX-171630439	ube2g1	ubiquitin conjugating enzyme E2 G1	5'UTR
1	5	12821	9	51738360	9.65563e-05	0.981634	1.1779	2.84596e-08	Redness	AX-171642401	LOC110532508	glucose-induced degradation protein 8 homolog	CDS
1	5	31199	27	26427220	0.000220772	1.07426	1.17575	3.42029e-08	Redness	AX-171629582	LOC110507878	dehydrogenase/reductase SDR family member 13-like	3'UTR
1	5	31224	27	28433674	0.000451577	1.27019	1.1738	4.34951e-08	Redness	AX-171612967	LOC110507917	WD repeat and FYVE domain-containing protein 1-like	3'UTR
1	5	32267	29	10800769	-0.000576105	1.39036	1.17261	6.19013e-08	Redness	AX-171601061	LOC110509321	myocyte-specific enhancer factor 2C-like	CDS
1	5	31198	27	26425100	-4.36128e-05	0.944624	1.16427	1.04842e-08	Redness	AX-171604460	LOC110507879	dehydrogenase/reductase SDR family member 13-like	CDS
1	5	9099	7	10656853	-9.19109e-05	0.978329	1.1627	2.94157e-08	Redness	N/A	N/A	N/A	N/A
1	5	13827	10	39654521	-2.28096e-05	0.930467	1.15314	2.44218e-08	Redness	AX-171622661	LOC110533971	pyruvate carboxylase, mitochondrial-like	CDS
1	5	31197	27	25916105	8.14203e-05	0.970908	1.14722	1.15645e-08	Redness	AX-171623313	LOC110507875	serine/threonine-protein kinase ULK2-like	3'UTR
1	5	13828	10	39685347	-0.000104673	0.987435	1.14587	2.71544e-08	Redness	AX-89973132	fkbp2	FK506 binding protein 2	CDS
1	5	13787	10	38777043	-0.000142898	1.01522	1.14491	1.46922e-08	Redness	AX-171600576	LOC110533940	lysine-specific demethylase 6B-like	CDS
1	5	13788	10	38779677	0.000430335	1.25076	1.14443	4.05306e-08	Redness	AX-171600575	LOC110533940	lysine-specific demethylase 6B-like	CDS
1	5	31210	27	26944003	-0.000257335	1.10315	1.14292	3.20006e-08	Redness	N/A	N/A	N/A	N/A
1	5	31200	27	26626173	0.000158476	1.02676	1.14128	3.56589e-08	Redness	AX-172553218	LOC110507883	unconventional myosin-XVIIIa-like	3'UTR
1	5	32258	29	10531236	-6.93427e-05	0.962433	1.13837	2.21216e-08	Redness	N/A	N/A	N/A	N/A
1	5	32264	29	10746517	0.000134734	1.00922	1.1353	3.46652e-09	Redness	AX-171626467	LOC110509629	centrin-3	CDS
1	5	13829	10	39762125	-0.000597226	1.41184	1.13071	6.23981e-08	Redness	AX-171596850	LOC110533975	bcl2-associated agonist of cell death-like	CDS
1	5	13809	10	39304980	-0.000941746	1.6492	1.12972	7.35062e-08	Redness	AX-89973599	LOC110533957	FUN14 domain-containing protein 1A-like	3'UTR
1	5	32242	29	10207018	0.000573038	1.38727	1.12961	6.06769e-08	Redness	AX-171597750	LOC100136324	scavenger receptor class B member 1	3'UTR
1	5	13798	10	38888588	0.000142952	1.01526	1.12915	2.5229e-08	Redness	AX-171600571	LOC110533950	H/ACA ribonucleoprotein complex subunit 4-like	3'UTR
1	5	21286	16	41249197	-0.000473331	1.29041	1.12694	4.73633e-08	Redness	AX-171610034	LOC100136105	complement receptor-like	3'UTR
1	5	32266	29	10798819	1.82107e-05	0.927366	1.12551	1.65102e-08	Redness	AX-172553980	LOC110509321	myocyte-specific enhancer factor 2C-like	mRNA
1	5	13824	10	39569213	0.000299644	1.13756	1.12297	2.1782e-08	Redness	AX-171600070	LOC110533970	calmodulin	3'UTR
1	5	21281	16	40965185	0.000257455	1.10325	1.12258	3.07967e-08	Redness	N/A	N/A	N/A	N/A
1	5	31201	27	26626775	0.000110858	0.991878	1.12237	2.30624e-08	Redness	AX-171603009	LOC110507883	unconventional myosin-XVIIIa-like	3'UTR
1	5	13826	10	39615883	0.000439068	1.25871	1.12215	2.27721e-08	Redness	AX-171622660	LOC110533971	pyruvate carboxylase, mitochondrial-like	CDS
1	5	16366	12	56326209	0.000201083	1.05901	1.12133	1.89073e-08	Redness	AX-171608683	amdhd2	amidohydrolase domain containing 2	3'UTR
1	5	31212	27	27285041	9.26422e-05	0.978849	1.12056	1.07586e-08	Redness	AX-171620516	LOC110507899	A-kinase anchor protein 1, mitochondrial-like	CDS
1	5	21275	16	40910149	0.000415496	1.23736	1.11824	4.13659e-08	Redness	AX-172559844	LOC110491067	basement membrane-specific heparan sulfate proteoglycan core protein-like	CDS
1	5	31211	27	27015214	-0.000126429	1.00315	1.11734	3.08994e-08	Redness	AX-172558374	LOC110507889	vascular endothelial zinc finger 1-like	3'UTR
1	5	21282	16	40965319	-0.000100534	0.984473	1.11706	1.35542e-08	Redness	N/A	N/A	N/A	N/A
1	5	13825	10	39569394	0.000307851	1.14435	1.11056	2.47888e-08	Redness	AX-171600069	LOC110533970	calmodulin	3'UTR
1	5	21273	16	40760387	-0.000153982	1.02342	1.11045	1.5063e-08	Redness	AX-171635150	LOC100136676	caspase-9	CDS
1	5	13831	10	39868065	-0.000500851	1.31645	1.10916	4.83809e-08	Redness	AX-171643104	LOC110533982	U4/U6.U5 tri-snRNP-associated protein 1-like	CDS
1	5	16344	12	53622208	-9.36612e-05	0.979573	1.10783	2.40149e-08	Redness	AX-171633651	LOC110537833	carbohydrate-responsive element-binding protein-like	3'UTR
1	5	13823	10	39569196	-0.00031476	1.15011	1.10749	2.49729e-08	Redness	AX-171600071	LOC110533970	calmodulin	3'UTR
1	5	31202	27	26627114	0.00021171	1.06722	1.10717	3.08261e-08	Redness	AX-171603010	LOC110507883	unconventional myosin-XVIIIa-like	3'UTR
1	5	21272	16	40329426	-6.05394e-05	0.956303	1.10609	6.63735e-09	Redness	AX-171635141	LOC110492070	45 kDa calcium-binding protein-like	3'UTR
1	5	16346	12	53799882	0.000102061	0.985564	1.10569	2.42191e-08	Redness	AX-171620538	hspb1	heat shock protein, alpha-crystallin-related, 1	3'UTR
1	5	16342	12	53299892	-5.13491e-05	0.949944	1.10146	1.46558e-08	Redness	AX-171608881	LOC110537826	sarcoplasmic/endoplasmic reticulum calcium ATPase 1-like	3'UTR
1	5	16343	12	53568516	-3.88142e-05	0.94134	1.10123	4.97709e-09	Redness	AX-89955421	LOC110537832	complement component 1 Q subcomponent-binding protein, mitochondrial-like	3'UTR
1	5	21271	16	40329003	7.61417e-05	0.967195	1.10021	2.29586e-08	Redness	AX-171621222	LOC110492070	45 kDa calcium-binding protein-like	3'UTR
1	5	16348	12	53800425	-0.000200278	1.05839	1.09874	2.16162e-08	Redness	AX-172547422	hspb1	heat shock protein, alpha-crystallin-related, 1	3'UTR
1	5	21270	16	40122734	-0.000113735	0.993952	1.09741	2.4971e-08	Redness	AX-172559690	LOC110492067	kelch-like protein 21	CDS
1	5	13822	10	39569061	0.000283244	1.12409	1.09613	2.36811e-08	Redness	AX-171600072	LOC110533970	calmodulin	3'UTR
1	5	16367	12	56326230	0.000212297	1.06767	1.09606	3.34863e-08	Redness	AX-171608684	amdhd2	amidohydrolase domain containing 2	3'UTR
1	5	13821	10	39568175	-9.31291e-05	0.979195	1.09493	1.41075e-08	Redness	AX-171619612	LOC110533970	calmodulin	3'UTR
1	5	31196	27	25914231	-7.83465e-05	0.968744	1.0946	2.67483e-08	Redness	AX-171643526	LOC110507875	serine/threonine-protein kinase ULK2-like	3'UTR
1	5	16335	12	52308581	-0.000162594	1.02984	1.09455	3.10326e-08	Redness	AX-171608917	LOC110537817	cysteine-rich and transmembrane domain-containing protein 1-like	CDS
1	5	21269	16	40122263	1.10809e-05	0.922579	1.09419	1.48958e-08	Redness	AX-171621220	LOC110492067	kelch-like protein 21	CDS
1	5	16345	12	53794361	3.3217e-05	0.937523	1.08829	1.01659e-08	Redness	AX-172554126	hspb1	heat shock protein, alpha-crystallin-related, 1	5'UTR
1	5	21274	16	40894106	7.4222e-05	0.965848	1.0879	2.22218e-08	Redness	AX-172560912	LOC110491067	basement membrane-specific heparan sulfate proteoglycan core protein-like	CDS
1	5	13820	10	39563107	0.000306845	1.14352	1.08661	2.46411e-08	Redness	AX-171600073	LOC110533970	calmodulin	5'UTR
1	5	16347	12	53800197	9.30995e-05	0.979174	1.0858	2.25791e-08	Redness	AX-172546964	hspb1	heat shock protein, alpha-crystallin-related, 1	3'UTR
1	5	16349	12	53809267	-0.000169122	1.03473	1.08498	2.04476e-08	Redness	N/A	N/A	N/A	N/A
1	5	21280	16	40964174	0.000137027	1.0109	1.07757	8.81596e-09	Redness	N/A	N/A	N/A	N/A
1	5	32239	29	8532882	0.000172301	1.03712	1.07713	2.77387e-08	Redness	N/A	N/A	N/A	N/A
1	5	32257	29	10495100	5.0886e-05	0.949625	1.07552	2.83443e-08	Redness	AX-171626462	LOC110509622	jeltraxin-like	3'UTR
1	5	16365	12	56324118	0.000162498	1.02976	1.07303	3.13657e-08	Redness	N/A	N/A	N/A	N/A
1	5	21268	16	40117242	-0.00021273	1.06801	1.07292	2.19554e-08	Redness	AX-171621221	LOC110492067	kelch-like protein 21	CDS
1	5	13797	10	38879482	0.000185078	1.04678	1.0704	1.70522e-08	Redness	AX-171600572	LOC110533947	trimethyllysine dioxygenase, mitochondrial-like	3'UTR
1	5	32238	29	8242695	0.000660276	1.47796	1.06987	6.21742e-08	Redness	AX-172558663	ptcd2	pentatricopeptide repeat domain 2	CDS
1	5	13789	10	38780846	0.000196483	1.05548	1.06985	1.38218e-08	Redness	AX-171619699	LOC110533940	lysine-specific demethylase 6B-like	3'UTR
1	5	16350	12	54593081	0.000344047	1.17482	1.06893	3.2082e-08	Redness	AX-172552212	LOC110537844	beta-glucuronidase-like	CDS
1	5	32240	29	8586011	0.000141935	1.01451	1.0683	2.36097e-08	Redness	AX-171642757	LOC110509602	laminin subunit gamma-3-like	3'UTR
1	5	12864	9	52650915	-0.000484568	1.30098	1.06763	5.75476e-08	Redness	AX-171616158	LOC110532556	citrate synthase, mitochondrial	3'UTR
1	5	13833	10	39878688	-0.00107453	1.6492	1.06762	7.70751e-08	Redness	AX-171596853	LOC110533983	barrier-to-autointegration factor	3'UTR
1	5	31195	27	25903312	-6.42331e-06	0.919465	1.06684	8.98866e-09	Redness	AX-171623311	LOC110507874	tsukushin-like	CDS
1	5	16334	12	52308572	0.00016347	1.03049	1.06053	3.09893e-08	Redness	AX-171608916	LOC110537817	cysteine-rich and transmembrane domain-containing protein 1-like	CDS
1	5	13819	10	39558387	0.000246063	1.09416	1.06014	3.24005e-08	Redness	AX-171600074	LOC110533969	4F2 cell-surface antigen heavy chain-like	CDS
1	5	31203	27	26678314	0.00042303	1.24414	1.05853	4.68429e-08	Redness	AX-171619935	LOC110507883	unconventional myosin-XVIIIa-like	CDS
1	5	31225	27	28443586	0.000418071	1.23967	1.05831	4.13587e-08	Redness	AX-171638626	LOC110507917	WD repeat and FYVE domain-containing protein 1-like	CDS
1	5	16368	12	56326465	9.60624e-05	0.981282	1.05655	2.81022e-08	Redness	AX-171608685	amdhd2	amidohydrolase domain containing 2	3'UTR
1	5	21276	16	40925809	-0.000153784	1.02327	1.05372	1.48992e-08	Redness	N/A	N/A	N/A	N/A
1	5	21277	16	40925943	0.000285624	1.12604	1.05082	3.75259e-08	Redness	N/A	N/A	N/A	N/A
1	5	13814	10	39506695	0.000525578	1.34029	1.05015	3.68335e-08	Redness	AX-171643099	LOC110533964	cofilin-2-like	CDS
1	5	32268	29	10801091	0.000458438	1.27653	1.04886	5.16807e-08	Redness	AX-171601062	LOC110509321	myocyte-specific enhancer factor 2C-like	CDS
1	5	13818	10	39556355	0.00029328	1.13231	1.04753	3.79617e-08	Redness	AX-171600075	LOC110533969	4F2 cell-surface antigen heavy chain-like	CDS
1	5	13790	10	38781019	-0.0004242	1.2452	1.04737	4.02116e-08	Redness	AX-172547830	LOC110533940	lysine-specific demethylase 6B-like	3'UTR
1	5	21278	16	40926271	-0.000256503	1.10248	1.04561	3.08661e-08	Redness	N/A	N/A	N/A	N/A
1	5	13796	10	38862134	-0.000173937	1.03835	1.04516	1.7219e-08	Redness	AX-172547782	LOC110533948	extensin-like	CDS
1	5	16369	12	56326786	-0.000193257	1.05302	1.04459	3.32372e-08	Redness	AX-89937042	amdhd2	amidohydrolase domain containing 2	3'UTR
1	5	9149	7	11629598	-0.000676456	1.49542	1.04385	6.56735e-08	Redness	AX-171607394	LOC110528801	xin actin-binding repeat-containing protein 2-like	CDS
1	5	13817	10	39545642	-1.74428e-05	0.926849	1.04289	1.17329e-08	Redness	AX-172549857	LOC110533968	uncharacterized LOC110533968	lnc_RNA
1	5	13830	10	39817044	0.000188952	1.04973	1.04233	1.20396e-08	Redness	AX-171643103	LOC110533979	serine/threonine-protein kinase MARK2-like	5'UTR
1	5	31209	27	26819663	8.75184e-05	0.975215	1.04195	2.21042e-08	Redness	N/A	N/A	N/A	N/A
1	5	31194	27	25882967	6.3372e-05	0.958271	1.04176	2.91969e-08	Redness	AX-171623309	mmp13	matrix metallopeptidase 13	CDS
1	5	13816	10	39507836	0.00042334	1.24442	1.04067	3.8895e-08	Redness	AX-171596849	LOC110533964	cofilin-2-like	3'UTR
1	5	25649	20	15364796	9.1751e-05	0.978216	1.04037	1.79011e-08	Redness	AX-171611924	LOC110499586	gamma-crystallin M2-like	3'UTR
1	5	31193	27	25838948	-0.00011741	0.996607	1.03888	2.50213e-08	Redness	AX-171623308	tbrg1	transforming growth factor beta regulator 1	CDS
1	5	21279	16	40962571	8.04407e-05	0.970218	1.03887	1.00812e-08	Redness	AX-171610041	LOC110492082	CDP-diacylglycerol--serine O-phosphatidyltransferase-like	3'UTR
1	5	21287	16	41249671	0.00054929	1.36356	1.03798	5.28982e-08	Redness	AX-171610033	LOC100136105	complement receptor-like	3'UTR
1	5	12820	9	51488476	-0.000153868	1.02333	1.03746	1.11273e-08	Redness	AX-171622396	LOC110532496	proteolipid protein 2-like	3'UTR
1	5	13784	10	38771656	-0.000160812	1.02851	1.03451	3.22446e-08	Redness	AX-171600578	LOC110533940	lysine-specific demethylase 6B-like	CDS
1	5	25645	20	14960054	0.000128235	1.00447	1.02865	1.05429e-08	Redness	AX-171637297	LOC110499056	RNA-binding protein with serine-rich domain 1-like	3'UTR
1	5	31192	27	25614061	-6.73507e-05	0.961043	1.02739	2.85654e-08	Redness	AX-171643522	LOC110507868	galactosylgalactosylxylosylprotein 3-beta-glucuronosyltransferase 1-like	5'UTR
1	5	13813	10	39445132	0.00023578	1.08603	1.02712	3.04863e-08	Redness	AX-171596847	LOC110533961	28S ribosomal protein S12, mitochondrial-like	CDS
1	5	25647	20	15364523	8.53487e-05	0.97368	1.02601	1.7719e-08	Redness	AX-171611926	LOC110499586	gamma-crystallin M2-like	CDS
1	5	25646	20	15170132	1.09398e-05	0.922485	1.02379	1.2019e-08	Redness	AX-171637296	tcf7l2	transcription factor 7 like 2	CDS
1	5	32226	29	7196771	0.000471772	1.28895	1.01736	4.82924e-08	Redness	AX-171642766	LOC110509309	epidermal growth factor-like protein 7	3'UTR
1	5	21267	16	40116804	-0.000182023	1.04446	1.01605	2.60127e-08	Redness	N/A	N/A	N/A	N/A
1	5	13832	10	39878471	-0.000311855	1.14768	1.01586	3.54877e-08	Redness	AX-171596852	LOC110533983	barrier-to-autointegration factor	CDS
1	5	32237	29	8241145	1.01948e-05	0.921986	1.0151	2.15271e-08	Redness	AX-171622476	ptcd2	pentatricopeptide repeat domain 2	CDS
1	5	13795	10	38832421	0.000111594	0.992408	1.01403	2.71354e-08	Redness	AX-171598934	LOC110533946	vesicle-associated membrane protein 2	3'UTR
1	5	32256	29	10494611	4.70045e-05	0.946953	1.01297	2.57521e-08	Redness	AX-171601057	LOC110509620	short-chain specific acyl-CoA dehydrogenase, mitochondrial-like	3'UTR
1	5	16370	12	56326972	0.00010822	0.98998	1.01121	1.51961e-08	Redness	AX-171608687	amdhd2	amidohydrolase domain containing 2	3'UTR
1	5	13812	10	39427813	0.000240543	1.08979	1.00989	3.09192e-08	Redness	AX-171643098	LOC110533960	chromosome-associated kinesin KIF4-like	3'UTR
1	5	13815	10	39507734	-0.000260347	1.10556	1.00926	2.43489e-08	Redness	AX-171596848	LOC110533964	cofilin-2-like	3'UTR
1	5	25650	20	15368211	6.90313e-05	0.962216	1.00778	1.74327e-08	Redness	AX-171611923	LOC110499060	delta-1-pyrroline-5-carboxylate synthase-like	3'UTR
1	5	25644	20	14530126	7.75289e-05	0.968169	1.007	1.87478e-08	Redness	AX-89919219	LOC110499049	COP9 signalosome complex subunit 3-like	5'UTR
1	5	32225	29	7045576	0.000196248	1.0553	1.00667	2.41369e-08	Redness	AX-172557855	LOC110509584	torsin-1A-like	CDS
1	5	25643	20	13751761	-0.000202916	1.06042	1.00428	2.95295e-08	Redness	AX-172557469	LOC110499042	uncharacterized LOC110499042	3'UTR
1	5	25648	20	15364597	0.000154861	1.02407	1.00245	2.5921e-08	Redness	AX-171611925	LOC110499586	gamma-crystallin M2-like	3'UTR
1	5	16371	12	56328781	0.000160072	1.02795	1.00061	2.02901e-08	Redness	AX-171608688	amdhd2	amidohydrolase domain containing 2	CDS
1	5	32236	29	8215525	-4.09649e-05	0.942811	1.00024	4.39013e-09	Redness	AX-171642763	LOC110509594	RNA exonuclease 4-like	CDS

## Sheet: Yellowness
Trait	Effect	SNP	Chr	POS	SNP_effect	Weight	Var_explained	Var_a_hat	Trait	SNP ID	Gene ID	Gene annotation	Region
1	5	8673	6	62768347	0.0025939	1.51259	2.45344	8.36014e-07	Yellowness	AX-171641132	LOC110526402	cysteine-rich secretory protein LCCL domain-containing 2-like	3'UTR
1	5	8679	6	62987174	-0.00150218	1.22466	2.41795	4.7993e-07	Yellowness	AX-171614980	LOC110526409	uncharacterized LOC110526409	mRNA
1	5	8680	6	63056828	-0.00400358	1.6504	2.39273	1.00694e-06	Yellowness	AX-171614981	LOC100136691	cyclin B2	CDS
1	5	8668	6	61837913	-0.000522638	1.01328	2.3907	2.25032e-07	Yellowness	AX-171641185	LOC110526389	lysine--tRNA ligase-like	3'UTR
1	5	8670	6	61850604	0.000701018	1.04885	2.38063	2.75509e-07	Yellowness	N/A	N/A	N/A	N/A
1	5	8669	6	61847413	-3.8775e-05	0.922747	2.38021	3.8313e-07	Yellowness	AX-171614995	LOC110526390	60S ribosomal protein L13-like	CDS
1	5	8678	6	62986112	0.000920459	1.09433	2.37588	3.48255e-07	Yellowness	AX-172561725	LOC110526409	uncharacterized LOC110526409	3'UTR
1	5	8671	6	61998041	-0.00120956	1.15726	2.36168	2.31825e-07	Yellowness	AX-171641183	LOC110526393	cytochrome b5-like	3'UTR
1	5	8672	6	61999079	-0.000312068	0.972837	2.34677	3.84638e-07	Yellowness	AX-171614994	LOC110526393	cytochrome b5-like	3'UTR
1	5	8674	6	62812905	-0.00254553	1.49851	2.32076	8.26954e-07	Yellowness	AX-171641135	LOC110526403	ubiquitin carboxyl-terminal hydrolase 10-like	CDS
1	5	8677	6	62961238	-0.000474523	1.00389	2.25788	4.9797e-08	Yellowness	AX-172548238	LOC110526408	myotubularin-related protein 10-like	3'UTR
1	5	8664	6	61666093	-0.00144199	1.21048	2.24827	5.74916e-07	Yellowness	AX-171614997	LOC110526946	beta,beta-carotene 15,15'-dioxygenase-like	CDS
1	5	8676	6	62896859	-0.000281073	0.967022	2.23693	1.13724e-07	Yellowness	AX-171614979	LOC110526405	AP-1 complex subunit gamma-1-like	3'UTR
1	5	8675	6	62895237	0.000665545	1.04168	2.23558	1.64649e-07	Yellowness	AX-172563595	LOC110526405	AP-1 complex subunit gamma-1-like	3'UTR
1	5	8665	6	61701306	-0.00217758	1.39556	2.19417	7.24776e-07	Yellowness	AX-171614996	LOC110526385	beta,beta-carotene 15,15'-dioxygenase-like	CDS
1	5	8666	6	61805211	0.0008156	1.07235	2.10914	3.22421e-07	Yellowness	AX-171641187	LOC110526388	nuclear factor of activated T-cells 5-like	CDS
1	5	4701	4	22973619	0.00213761	1.38482	2.10195	7.66167e-07	Yellowness	AX-171629062	plpp6	phospholipid phosphatase 6	5'UTR
1	5	8667	6	61811098	-0.000400979	0.989713	2.09284	4.61136e-07	Yellowness	AX-172563480	LOC110526388	nuclear factor of activated T-cells 5-like	3'UTR
1	5	4700	4	22957625	0.000200368	0.952044	2.08774	8.50147e-08	Yellowness	AX-89968180	prdx6	peroxiredoxin 6	CDS
1	5	8681	6	63056837	-0.00400365	1.6504	2.02998	1.00694e-06	Yellowness	AX-171614982	LOC100136691	cyclin B2	CDS
1	5	4699	4	22956370	0.000181787	0.948629	2.00835	3.98959e-07	Yellowness	AX-171603904	prdx6	peroxiredoxin 6	3'UTR
1	5	4703	4	23074540	-0.00136334	1.1922	1.99662	5.42643e-07	Yellowness	AX-171640091	LOC110521622	protein PRRC2C-like	3'UTR
1	5	8661	6	61592297	-0.000588421	1.02625	1.98971	8.20675e-08	Yellowness	AX-172556263	LOC110526380	ubiquitin carboxyl-terminal hydrolase 47-like	CDS
1	5	8662	6	61592695	-0.000175693	0.947511	1.98023	3.25132e-08	Yellowness	AX-171605353	LOC110526380	ubiquitin carboxyl-terminal hydrolase 47-like	CDS
1	5	8663	6	61661609	-0.000533818	1.01547	1.97812	3.50562e-07	Yellowness	AX-171641191	LOC110526946	beta,beta-carotene 15,15'-dioxygenase-like	3'UTR
1	5	4702	4	23000270	0.000613936	1.03133	1.96067	2.79157e-07	Yellowness	N/A	N/A	N/A	N/A
1	5	4706	4	23115313	0.00118183	1.15107	1.95315	5.06104e-07	Yellowness	AX-171614121	LOC110521624	myocilin-like	CDS
1	5	4704	4	23103208	0.000370966	0.983984	1.92712	1.91734e-07	Yellowness	AX-171640089	vamp4	vesicle associated membrane protein 4	3'UTR
1	5	4705	4	23104063	-0.000361778	0.982236	1.92524	1.87267e-07	Yellowness	N/A	N/A	N/A	N/A
1	5	4707	4	23115457	-0.000985471	1.10817	1.9087	4.47956e-07	Yellowness	AX-171614120	LOC110521624	myocilin-like	CDS
1	5	8659	6	61578946	0.00321299	1.6504	1.90402	9.5676e-07	Yellowness	AX-171641192	LOC110526379	F-actin-methionine sulfoxide oxidase MICAL2-like	5'UTR
1	5	4710	4	23126883	-0.00105294	1.12273	1.86748	3.77818e-07	Yellowness	AX-171618753	LOC110521624	myocilin-like	CDS
1	5	4708	4	23115513	-0.000542206	1.01712	1.86722	2.33539e-07	Yellowness	AX-172562596	LOC110521624	myocilin-like	CDS
1	5	4709	4	23126838	0.000274423	0.965779	1.86117	1.92471e-07	Yellowness	AX-171618754	LOC110521624	myocilin-like	CDS
1	5	8654	6	61452701	-0.00176334	1.28811	1.85053	5.07106e-07	Yellowness	AX-172560931	LOC110526376	transcriptional enhancer factor TEF-1-like	CDS
1	5	8660	6	61586208	-0.000670714	1.04272	1.84834	5.71484e-07	Yellowness	AX-171615000	LOC110526380	ubiquitin carboxyl-terminal hydrolase 47-like	3'UTR
1	5	4698	4	22956257	-0.000141299	0.941229	1.82927	1.28041e-07	Yellowness	AX-171603905	prdx6	peroxiredoxin 6	3'UTR
1	5	8655	6	61524139	-0.00175653	1.28641	1.82408	3.11366e-07	Yellowness	AX-171622213	LOC110526378	alpha-parvin-like	5'UTR
1	5	8656	6	61536968	0.000645666	1.03768	1.81095	2.44908e-07	Yellowness	AX-171622212	LOC110526379	F-actin-methionine sulfoxide oxidase MICAL2-like	CDS
1	5	4711	4	23127016	0.00136185	1.19186	1.80882	3.87661e-07	Yellowness	AX-171614119	LOC110521624	myocilin-like	3'UTR
1	5	8657	6	61537673	-0.00289249	1.60252	1.78796	4.33435e-07	Yellowness	AX-171622211	LOC110526379	F-actin-methionine sulfoxide oxidase MICAL2-like	CDS
1	5	4697	4	22804020	0.000272959	0.965506	1.73269	2.23131e-07	Yellowness	AX-172549303	LOC110521616	transcription factor AP-1-like	CDS
1	5	8682	6	63060976	0.00418334	1.6504	1.73155	1.01611e-06	Yellowness	AX-171614983	LOC110526411	E3 ubiquitin-protein ligase Arkadia-like	3'UTR
1	5	4712	4	23127090	0.000852016	1.07994	1.72075	2.96575e-07	Yellowness	AX-89947797	LOC110521624	myocilin-like	3'UTR
1	5	4713	4	23133434	0.00156131	1.23874	1.69679	6.34473e-07	Yellowness	AX-171622068	itpa	inosine triphosphatase	CDS
1	5	8658	6	61560875	-0.000140715	0.941122	1.64683	2.38788e-07	Yellowness	AX-172561268	LOC110526379	F-actin-methionine sulfoxide oxidase MICAL2-like	CDS
1	5	8652	6	61343693	0.00131229	1.18049	1.63087	3.7523e-07	Yellowness	AX-171622214	LOC110526374	BTB/POZ domain-containing protein 10-like	5'UTR
1	5	4695	4	22697101	0.000235777	0.958587	1.6306	2.13841e-07	Yellowness	N/A	N/A	N/A	N/A
1	5	4696	4	22803384	0.000759107	1.0607	1.62921	2.92635e-07	Yellowness	AX-171625492	LOC110521616	transcription factor AP-1-like	CDS
1	5	8653	6	61348563	-0.000883404	1.08651	1.59638	2.94998e-07	Yellowness	AX-171615001	LOC110526374	BTB/POZ domain-containing protein 10-like	3'UTR
1	5	4714	4	23134842	-0.0021358	1.38433	1.58784	8.05189e-07	Yellowness	AX-172563481	itpa	inosine triphosphatase	CDS
1	5	4715	4	23191213	-0.00233698	1.43926	1.55745	8.83216e-07	Yellowness	AX-171628094	pigc	phosphatidylinositol glycan anchor biosynthesis class C	CDS
1	5	4694	4	22622293	0.00043889	0.996997	1.5539	2.0359e-07	Yellowness	AX-174104345	LOC110521612	angiopoietin-related protein 1-like	3'UTR
1	5	8688	6	63387476	0.00168384	1.26845	1.50394	6.46413e-07	Yellowness	AX-171641146	LOC110526951	early endosome antigen 1-like	CDS
1	5	8687	6	63337422	-0.000372831	0.984339	1.50088	4.58582e-07	Yellowness	N/A	N/A	N/A	N/A
1	5	8683	6	63113209	0.000320798	0.974482	1.49721	3.61302e-07	Yellowness	AX-171614984	LOC110526412	SAFB-like transcription modulator	CDS
1	5	8684	6	63123436	-0.000227281	0.957013	1.49655	3.81563e-07	Yellowness	AX-171614985	LOC110526412	SAFB-like transcription modulator	CDS
1	5	8685	6	63126591	-0.00168743	1.26933	1.49647	7.66817e-07	Yellowness	AX-172556294	LOC110526412	SAFB-like transcription modulator	3'UTR
1	5	4693	4	22499940	-0.000420693	0.993494	1.48027	3.10554e-07	Yellowness	N/A	N/A	N/A	N/A
1	5	4720	4	23279962	-0.00119436	1.15387	1.47826	5.71295e-07	Yellowness	AX-171602930	LOC110521629	transmembrane emp24 domain-containing protein 5-like	3'UTR
1	5	8646	6	60797832	-0.00202074	1.35386	1.47456	6.31994e-07	Yellowness	AX-171631395	LOC110526365	myotubularin-related protein 13-like	3'UTR
1	5	8692	6	63690991	-0.00341253	1.6504	1.4613	9.9777e-07	Yellowness	AX-171614986	LOC110526425	E3 ubiquitin-protein ligase NEDD4-like	3'UTR
1	5	8647	6	60962928	-0.000512875	1.01137	1.4594	2.78668e-07	Yellowness	AX-172550500	LOC110526366	ADM-like	CDS
1	5	4717	4	23209006	0.00115977	1.14617	1.45914	4.945e-07	Yellowness	AX-172553105	LOC110521628	SUN domain-containing ossification factor-like	CDS
1	5	8691	6	63628381	-0.000268725	0.964716	1.45853	1.32552e-07	Yellowness	N/A	N/A	N/A	N/A
1	5	4719	4	23278852	0.000400698	0.989659	1.4569	4.05201e-07	Yellowness	AX-171602931	LOC110521629	transmembrane emp24 domain-containing protein 5-like	3'UTR
1	5	4716	4	23200735	-0.00050542	1.00991	1.45413	1.38275e-07	Yellowness	AX-171628093	LOC110521628	SUN domain-containing ossification factor-like	CDS
1	5	8648	6	60962934	0.000265164	0.964051	1.45368	4.44749e-07	Yellowness	AX-171619750	LOC110526366	ADM-like	CDS
1	5	8690	6	63449206	0.000577306	1.02405	1.45168	3.46858e-07	Yellowness	AX-171605791	LOC110526419	transcription factor 12-like	3'UTR
1	5	4692	4	22481037	-0.0011129	1.13583	1.45106	5.26854e-07	Yellowness	AX-171606153	echdc2	enoyl-CoA hydratase domain containing 2	CDS
1	5	8649	6	61039441	-0.00109929	1.13284	1.44072	1.53778e-07	Yellowness	AX-171641201	LOC110526370	RNA polymerase-associated protein CTR9 homolog	CDS
1	5	4718	4	23276403	0.000223079	0.956235	1.43876	7.09991e-08	Yellowness	AX-171620076	LOC110521629	transmembrane emp24 domain-containing protein 5-like	CDS
1	5	8686	6	63336769	-0.000385946	0.986839	1.43851	4.07135e-07	Yellowness	AX-171641145	LOC110526416	retinal dehydrogenase 2-like	3'UTR
1	5	4691	4	22480981	-0.00119059	1.15303	1.43362	5.42402e-07	Yellowness	AX-171606154	echdc2	enoyl-CoA hydratase domain containing 2	CDS
1	5	4722	4	23292496	-0.000426309	0.994573	1.4239	4.21317e-07	Yellowness	AX-89947826	LOC110521630	histone H2A deubiquitinase MYSM1-like	3'UTR
1	5	4721	4	23280369	-3.45905e-06	0.916465	1.41967	5.00041e-08	Yellowness	AX-172553104	LOC110521629	transmembrane emp24 domain-containing protein 5-like	3'UTR
1	5	4724	4	23490630	-0.000698168	1.04827	1.41605	3.60728e-07	Yellowness	N/A	N/A	N/A	N/A
1	5	8689	6	63414906	0.000832979	1.07597	1.41208	2.30002e-07	Yellowness	AX-171641148	LOC110526418	cingulin-like protein 1	3'UTR
1	5	4690	4	22387452	-0.000899086	1.08981	1.40619	4.44597e-07	Yellowness	AX-171606155	rpf1	ribosome production factor 1 homolog	CDS
1	5	4723	4	23313642	-3.72403e-05	0.922473	1.40613	7.38231e-08	Yellowness	AX-171629811	oma1	OMA1 zinc metallopeptidase	3'UTR
1	5	8650	6	61048800	0.000254251	0.962018	1.4022	2.36172e-07	Yellowness	N/A	N/A	N/A	N/A
1	5	8651	6	61262198	3.92834e-07	0.915922	1.40118	2.89406e-07	Yellowness	N/A	N/A	N/A	N/A
1	5	4725	4	23583365	0.000471764	1.00336	1.37089	3.28869e-07	Yellowness	AX-171605076	LOC110521633	disabled homolog 1-like	3'UTR
1	5	8633	6	59754022	-0.00171257	1.27552	1.36911	2.69874e-07	Yellowness	N/A	N/A	N/A	N/A
1	5	4726	4	23609449	-0.00132493	1.18338	1.36206	3.84774e-07	Yellowness	AX-171605075	LOC110521632	FYN-binding protein-like	3'UTR
1	5	8641	6	60337203	0.000967856	1.10441	1.36162	2.69957e-07	Yellowness	AX-171619771	LOC110526352	pyruvate kinase PKM-like	CDS
1	5	8639	6	60324720	-0.000721833	1.05308	1.35628	4.32564e-07	Yellowness	AX-171600994	LOC110526352	pyruvate kinase PKM-like	3'UTR
1	5	8645	6	60723828	-0.00143472	1.20878	1.35423	2.1696e-07	Yellowness	N/A	N/A	N/A	N/A
1	5	8640	6	60330784	-0.00110186	1.1334	1.35077	3.95908e-07	Yellowness	AX-171619772	LOC110526352	pyruvate kinase PKM-like	CDS
1	5	8642	6	60367801	-0.00330426	1.6504	1.35007	1.12254e-06	Yellowness	AX-172556705	LOC110526356	poly [ADP-ribose] polymerase 6-like	3'UTR
1	5	8644	6	60607993	0.000290815	0.968846	1.34689	9.74008e-08	Yellowness	AX-171622216	LOC110526359	cytochrome c oxidase subunit 5A, mitochondrial-like	5'UTR
1	5	8638	6	60321579	0.000846428	1.07877	1.34053	5.2359e-07	Yellowness	AX-171619773	LOC110526354	trans-1,2-dihydrobenzene-1,2-diol dehydrogenase-like	CDS
1	5	4689	4	22243583	-0.000242269	0.959792	1.33773	5.13619e-08	Yellowness	AX-172562405	LOC110521603	cytochrome P450 2J2-like	3'UTR
1	5	8637	6	60317443	0.000183453	0.948934	1.33211	3.26481e-08	Yellowness	AX-171600995	LOC110526353	trans-1,2-dihydrobenzene-1,2-diol dehydrogenase-like	3'UTR
1	5	8636	6	60128036	0.000646726	1.03789	1.32853	4.83657e-07	Yellowness	AX-171632141	LOC110526348	UDP-glucuronosyltransferase 2C1-like	3'UTR
1	5	8643	6	60368765	1.51574e-05	0.918541	1.32369	3.94031e-08	Yellowness	AX-172550781	LOC110526356	poly [ADP-ribose] polymerase 6-like	3'UTR
1	5	8634	6	59940791	-0.0013082	1.17956	1.3048	6.63624e-07	Yellowness	AX-171641055	LOC110526341	ubiquitin-conjugating enzyme E2 Q2-like	CDS
1	5	4727	4	23610062	0.00279642	1.57302	1.28621	1.03028e-06	Yellowness	N/A	N/A	N/A	N/A
1	5	4688	4	22243410	-0.000311533	0.972737	1.27131	3.34461e-07	Yellowness	AX-171614141	LOC110521603	cytochrome P450 2J2-like	3'UTR
1	5	8635	6	60116252	-0.00040722	0.990908	1.2551	4.92351e-08	Yellowness	AX-171632143	LOC110526348	UDP-glucuronosyltransferase 2C1-like	CDS
1	5	10696	8	24205792	-0.00202045	1.35379	1.24804	5.1991e-07	Yellowness	AX-171618939	LOC110529722	nesprin-2-like	CDS
1	5	10695	8	24191694	6.95297e-05	0.928253	1.24766	5.95512e-08	Yellowness	AX-171622357	LOC110529722	nesprin-2-like	CDS
1	5	8695	6	63769566	-0.00338404	1.6504	1.23302	8.78761e-07	Yellowness	AX-171622208	LOC110526427	cell cycle progression protein 1-like	CDS
1	5	8693	6	63761525	-0.000856491	1.08087	1.22728	4.37098e-07	Yellowness	AX-171618862	LOC110526427	cell cycle progression protein 1-like	CDS
1	5	8694	6	63769119	0.000317739	0.973905	1.22499	1.32596e-07	Yellowness	AX-172558819	LOC110526427	cell cycle progression protein 1-like	CDS
1	5	20179	15	44987567	0.00152102	1.22913	1.20312	9.37176e-07	Yellowness	N/A	N/A	N/A	N/A
1	5	3322	3	28135830	0.000692287	1.04708	1.202	3.30572e-07	Yellowness	N/A	N/A	N/A	N/A
1	5	10694	8	24163415	-0.000146653	0.942204	1.19877	1.29731e-07	Yellowness	AX-171631892	LOC110529722	nesprin-2-like	CDS
1	5	3323	3	28179327	-0.00194322	1.33371	1.19331	7.59484e-07	Yellowness	AX-89955882	rbm8a	RNA binding motif protein 8A	3'UTR
1	5	20178	15	44970090	-0.000277228	0.966303	1.19118	2.25292e-07	Yellowness	AX-172561143	LOC110490222	ras-related and estrogen-regulated growth inhibitor	CDS
1	5	20176	15	44936121	0.00048856	1.00662	1.18246	3.77265e-07	Yellowness	AX-171621592	LOC110490222	ras-related and estrogen-regulated growth inhibitor	3'UTR
1	5	10697	8	24206475	-0.00153281	1.23193	1.17452	3.46589e-07	Yellowness	AX-171622356	LOC110529722	nesprin-2-like	CDS
1	5	20177	15	44936460	-0.000266397	0.964281	1.15338	2.28629e-08	Yellowness	AX-172559008	LOC110490222	ras-related and estrogen-regulated growth inhibitor	CDS
1	5	3321	3	27974470	0.000804962	1.07015	1.15099	2.00775e-07	Yellowness	AX-171644754	LOC110515085	nuclear receptor subfamily 2 group F member 5	3'UTR
1	5	10698	8	24211716	0.000407306	0.990924	1.14885	1.34997e-07	Yellowness	AX-171622355	LOC110529722	nesprin-2-like	CDS
1	5	10699	8	24217691	-0.00172251	1.27797	1.14541	5.69519e-07	Yellowness	AX-171615600	LOC110529722	nesprin-2-like	3'UTR
1	5	10693	8	24152709	0.000397141	0.988978	1.14285	1.19875e-07	Yellowness	AX-171642051	LOC110529722	nesprin-2-like	CDS
1	5	10704	8	25006135	-0.001547	1.23532	1.14087	6.0091e-07	Yellowness	AX-171618938	LOC110529734	protein Z-dependent protease inhibitor-like	CDS
1	5	4687	4	22243392	-0.000301731	0.970894	1.14016	3.33361e-07	Yellowness	AX-171614142	LOC110521603	cytochrome P450 2J2-like	3'UTR
1	5	20172	15	44712579	0.00168303	1.26825	1.14014	5.64038e-07	Yellowness	AX-171637429	LOC110490217	acyl-coenzyme A thioesterase 5-like	CDS
1	5	10701	8	24218691	0.000884163	1.08667	1.13724	3.23652e-07	Yellowness	AX-171615598	LOC110529722	nesprin-2-like	3'UTR
1	5	10702	8	24219048	0.00163384	1.25624	1.13462	6.84411e-07	Yellowness	AX-172561966	LOC110529722	nesprin-2-like	3'UTR
1	5	10691	8	24149221	-0.000776568	1.06429	1.12608	3.48443e-07	Yellowness	AX-171622358	LOC110529723	uncharacterized LOC110529723	CDS
1	5	31337	28	1162873	-0.0010886	1.1305	1.12501	6.03549e-07	Yellowness	AX-171635377	prkci	protein kinase C iota	CDS
1	5	20174	15	44760075	0.00122156	1.15995	1.12392	4.975e-07	Yellowness	AX-171616979	LOC110490219	laminin subunit beta-1-like	CDS
1	5	10700	8	24217992	-0.000357225	0.981372	1.11907	1.22576e-07	Yellowness	AX-171615599	LOC110529722	nesprin-2-like	3'UTR
1	5	3320	3	27578453	-6.06833e-05	0.926666	1.11408	2.36268e-07	Yellowness	AX-171606361	LOC110514973	uncharacterized LOC110514973	CDS
1	5	10692	8	24151848	0.000500763	1.009	1.10951	2.23941e-07	Yellowness	AX-171622359	LOC110529722	nesprin-2-like	CDS
1	5	10703	8	24459467	0.000404852	0.990454	1.10463	1.20285e-07	Yellowness	AX-172561290	LOC110529725	uridine diphosphate glucose pyrophosphatase-like	3'UTR
1	5	4729	4	23612742	-0.000655635	1.03968	1.10087	4.00297e-07	Yellowness	AX-171605069	prkaa2	protein kinase AMP-activated catalytic subunit alpha 2	3'UTR
1	5	4728	4	23610805	0.00128175	1.17354	1.10008	5.54582e-07	Yellowness	N/A	N/A	N/A	N/A
1	5	3324	3	28179832	-0.00182685	1.30403	1.09686	7.00142e-07	Yellowness	AX-171613848	rbm8a	RNA binding motif protein 8A	CDS
1	5	20175	15	44762502	0.000308322	0.972133	1.08985	2.43021e-07	Yellowness	AX-171602395	LOC110490219	laminin subunit beta-1-like	3'UTR
1	5	20180	15	44987762	-0.000492566	1.0074	1.08809	1.17175e-07	Yellowness	AX-172560075	LOC110490224	ras association domain-containing protein 3-like	3'UTR
1	5	20181	15	45085014	0.000803271	1.0698	1.08807	4.29175e-07	Yellowness	AX-171612037	LOC110490226	interferon-related developmental regulator 1-like	CDS
1	5	4730	4	23614046	-0.000184028	0.94904	1.0787	4.77599e-08	Yellowness	AX-171620398	prkaa2	protein kinase AMP-activated catalytic subunit alpha 2	CDS
1	5	4731	4	23621492	0.0012779	1.17266	1.07731	4.90143e-07	Yellowness	AX-171620397	prkaa2	protein kinase AMP-activated catalytic subunit alpha 2	CDS
1	5	10690	8	23977003	-0.000592247	1.02701	1.07627	3.66492e-07	Yellowness	AX-172548175	ppp1r13b	protein phosphatase 1 regulatory subunit 13B	3'UTR
1	5	31339	28	1705322	-0.00173409	1.28084	1.07116	7.04049e-07	Yellowness	AX-172552802	LOC110508325	sodium/potassium-transporting ATPase subunit alpha-2-like	3'UTR
1	5	20173	15	44758865	-0.00128436	1.17413	1.07104	5.07735e-07	Yellowness	AX-172549793	LOC110490219	laminin subunit beta-1-like	CDS
1	5	3319	3	27578335	-3.09354e-05	0.921349	1.06812	2.3582e-07	Yellowness	AX-171606362	LOC110514973	uncharacterized LOC110514973	CDS
1	5	3318	3	27578174	0.000184753	0.949173	1.06286	2.60756e-07	Yellowness	AX-171606363	LOC110514973	uncharacterized LOC110514973	CDS
1	5	31338	28	1477539	-0.000225242	0.956635	1.06015	2.52238e-07	Yellowness	AX-89955731	LOC110508321	ATP-sensitive inward rectifier potassium channel 10-like	CDS
1	5	20183	15	45179002	-0.000455797	1.00026	1.05111	3.42396e-07	Yellowness	AX-171637424	LOC110490229	galactose-specific lectin nattectin-like	CDS
1	5	8632	6	59748800	-1.03952e-07	0.915871	1.05045	1.81709e-07	Yellowness	AX-171614925	LOC110526337	ubiquitin-like protein 7	3'UTR
1	5	10708	8	25021796	0.000743844	1.05757	1.04989	5.02911e-07	Yellowness	AX-89921836	LOC110529734	protein Z-dependent protease inhibitor-like	3'UTR
1	5	20184	15	45180646	0.000350002	0.980002	1.04791	3.89905e-07	Yellowness	AX-172561903	LOC110490229	galactose-specific lectin nattectin-like	CDS
1	5	20185	15	45368960	-0.00174159	1.2827	1.04747	6.31712e-07	Yellowness	N/A	N/A	N/A	N/A
1	5	10705	8	25006700	-5.12183e-05	0.924971	1.041	2.39968e-07	Yellowness	AX-171615597	LOC110529734	protein Z-dependent protease inhibitor-like	CDS
1	5	10707	8	25014008	-0.000494944	1.00787	1.03694	1.2892e-07	Yellowness	AX-171618937	LOC110529734	protein Z-dependent protease inhibitor-like	CDS
1	5	20182	15	45099756	0.000533201	1.01535	1.03516	2.91706e-07	Yellowness	AX-172563410	LOC110490228	uncharacterized LOC110490228	mRNA
1	5	20171	15	44590369	0.000283261	0.967432	1.03446	3.23569e-07	Yellowness	AX-172558840	LOC110490215	UPF0536 protein C12orf66 homolog	3'UTR
1	5	10706	8	25006793	9.39713e-05	0.932651	1.03021	6.07257e-08	Yellowness	AX-171615596	LOC110529734	protein Z-dependent protease inhibitor-like	CDS
1	5	31341	28	1718697	0.000360636	0.98202	1.02169	2.38902e-07	Yellowness	AX-171620032	LOC110508325	sodium/potassium-transporting ATPase subunit alpha-2-like	CDS
1	5	10709	8	25022148	-0.00120627	1.15653	1.02155	5.34522e-07	Yellowness	AX-171615595	LOC110529734	protein Z-dependent protease inhibitor-like	3'UTR
1	5	31342	28	1723129	-0.00155764	1.23786	1.01698	6.98685e-07	Yellowness	AX-171619627	LOC110508325	sodium/potassium-transporting ATPase subunit alpha-2-like	CDS
1	5	3326	3	28189715	0.000625481	1.03364	1.01276	2.59983e-07	Yellowness	AX-171613849	LOC110515164	type-4 ice-structuring protein LS-12-like	CDS
1	5	31340	28	1708436	0.000360636	0.98202	1.01186	2.38902e-07	Yellowness	AX-171620031	LOC110508325	sodium/potassium-transporting ATPase subunit alpha-2-like	CDS
1	5	8701	6	63832814	-0.00362648	1.6504	1.01038	8.90459e-07	Yellowness	AX-171641160	tradd	TNFRSF1A associated via death domain	3'UTR
1	5	4732	4	23634949	-0.00138904	1.19815	1.00882	3.9392e-07	Yellowness	N/A	N/A	N/A	N/A
1	5	8696	6	63769966	-0.00153106	1.23152	1.00178	5.75882e-07	Yellowness	AX-89924731	LOC110526427	cell cycle progression protein 1-like	3'UTR

## Sheet: Lightness
Trait	Effect	SNP	Chr	POS	SNP_effect	Weight	Var_explained	Var_a_hat	Trait	SNP ID	Gene ID	Gene annotation	Region
1	5	10884	8	34936875	0.00181292	1.23193	1.59232	7.65404e-07	Lightness	AX-171641827	LOC110529892	cGMP-dependent protein kinase 1-like	3'UTR
1	5	10887	8	37290793	0.00206382	1.28389	1.56318	7.93391e-07	Lightness	AX-171642372	LOC110529911	sialomucin core protein 24-like	3'UTR
1	5	10883	8	34495040	0.000466533	0.986966	1.50718	4.13061e-07	Lightness	AX-171615915	sod2	superoxide dismutase 2	3'UTR
1	5	10885	8	34964577	-0.00105491	1.08737	1.49124	5.55999e-07	Lightness	AX-171641826	LOC110529892	cGMP-dependent protein kinase 1-like	CDS
1	5	10888	8	37293410	0.00186502	1.24254	1.47293	7.46217e-07	Lightness	N/A	N/A	N/A	N/A
1	5	10882	8	34494762	-0.000944967	1.06787	1.47013	4.4292e-07	Lightness	N/A	N/A	N/A	N/A
1	5	10886	8	36538411	0.000598834	1.0087	1.4389	1.68926e-07	Lightness	AX-172549504	LOC110529899	SAM and SH3 domain-containing protein 1-like	3'UTR
1	5	10895	8	40610851	-0.00205212	1.28142	1.43283	7.91719e-07	Lightness	N/A	N/A	N/A	N/A
1	5	10881	8	34494659	0.00046003	0.98591	1.41413	4.09917e-07	Lightness	N/A	N/A	N/A	N/A
1	5	10892	8	37829107	-0.00205323	1.28166	1.40235	7.91967e-07	Lightness	AX-171607368	ostm1	osteopetrosis associated transmembrane protein 1	3'UTR
1	5	10889	8	37412186	-0.000121083	0.932391	1.39813	3.86434e-07	Lightness	AX-171615921	LOC110529910	sestrin-1-like	3'UTR
1	5	10890	8	37412232	0.00100731	1.07888	1.3943	4.36495e-07	Lightness	AX-171615920	LOC110529910	sestrin-1-like	3'UTR
1	5	10894	8	39295098	-0.00100612	1.07867	1.39307	4.35689e-07	Lightness	AX-172559356	ankh	ANKH inorganic pyrophosphate transport regulator	3'UTR
1	5	10898	8	40978990	-0.00167772	1.20481	1.38173	7.13033e-07	Lightness	AX-171615487	znf622	zinc finger protein 622	3'UTR
1	5	10891	8	37498606	0.00144081	1.15871	1.3601	6.72883e-07	Lightness	N/A	N/A	N/A	N/A
1	5	10897	8	40978642	0.000331206	0.965216	1.34878	3.64226e-07	Lightness	AX-172563348	znf622	zinc finger protein 622	3'UTR
1	5	10893	8	38254068	-0.000331908	0.965328	1.32656	4.77991e-07	Lightness	AX-171642192	LOC110529920	poly(U)-binding-splicing factor PUF60-like	CDS
1	5	10899	8	40986889	-0.000917917	1.06312	1.32395	5.90082e-07	Lightness	AX-171615488	znf622	zinc finger protein 622	CDS
1	5	10896	8	40954559	-0.00040173	0.97649	1.32297	3.7389e-07	Lightness	AX-171641986	myo10	myosin X	3'UTR
1	5	10880	8	34136112	0.000851122	1.05149	1.30763	4.07406e-07	Lightness	AX-171615911	mut	methylmalonyl-CoA mutase	3'UTR
1	5	10900	8	41002542	0.0011296	1.10083	1.28144	5.78339e-07	Lightness	AX-172559691	retreg1	reticulophagy regulator 1	3'UTR
1	5	10877	8	34108037	0.000524463	0.996426	1.24209	4.38978e-07	Lightness	AX-171615909	mut	methylmalonyl-CoA mutase	CDS
1	5	30686	27	1675710	0.00160154	1.18979	1.23837	8.40202e-07	Lightness	AX-171599113	LOC110507317	protein IWS1 homolog	3'UTR
1	5	30715	27	3976684	-0.00289325	1.47178	1.22941	9.84184e-07	Lightness	AX-171612857	LOC110507360	serine/threonine-protein phosphatase 2A 65 kDa regulatory subunit A beta isoform-like	CDS
1	5	10879	8	34129661	4.11824e-05	0.920204	1.22072	4.46829e-07	Lightness	AX-171615910	mut	methylmalonyl-CoA mutase	CDS
1	5	10901	8	41004613	0.00174674	1.21858	1.2202	7.44795e-07	Lightness	AX-89946631	retreg1	reticulophagy regulator 1	3'UTR
1	5	10878	8	34114960	0.000164791	0.939126	1.22004	3.42841e-07	Lightness	AX-171618977	mut	methylmalonyl-CoA mutase	CDS
1	5	30687	27	1676003	-0.00033173	0.965299	1.21592	3.05569e-07	Lightness	AX-171619450	LOC110507317	protein IWS1 homolog	3'UTR
1	5	30688	27	1697736	0.00220022	1.31306	1.21465	7.94881e-07	Lightness	AX-171637502	LOC110507317	protein IWS1 homolog	CDS
1	5	30691	27	1811722	0.0022269	1.31884	1.2021	8.78372e-07	Lightness	AX-172561899	LOC110507323	protein furry homolog	3'UTR
1	5	30702	27	3100140	0.00237913	1.35231	1.19217	8.339e-07	Lightness	AX-172558689	LOC110507347	stress-associated endoplasmic reticulum protein 1-like	3'UTR
1	5	30714	27	3947325	0.000452303	0.984656	1.18866	5.67023e-07	Lightness	N/A	N/A	N/A	N/A
1	5	30683	27	1501236	0.00226793	1.32778	1.18714	8.10322e-07	Lightness	AX-172561771	atg16l1	autophagy related 16 like 1	3'UTR
1	5	10875	8	34097292	0.000975689	1.07328	1.18683	5.43017e-07	Lightness	AX-171622389	LOC110529884	peptidyl-prolyl cis-trans isomerase FKBP1B	CDS
1	5	10873	8	33468677	0.00157953	1.18548	1.17885	6.97924e-07	Lightness	AX-172555897	LOC110530906	tribbles homolog 2-like	3'UTR
1	5	30697	27	2519641	-0.000925546	1.06445	1.17258	6.17474e-07	Lightness	AX-171621804	LOC110507332	60S ribosomal protein L35a	CDS
1	5	10876	8	34104621	-0.000587433	1.00681	1.17171	3.77541e-07	Lightness	AX-171615908	mut	methylmalonyl-CoA mutase	CDS
1	5	30699	27	2585577	0.000668891	1.02041	1.1716	6.7463e-07	Lightness	AX-172558248	abcc5	ATP binding cassette subfamily C member 5	3'UTR
1	5	25112	19	41950961	0.000760076	1.03584	1.17122	6.16911e-07	Lightness	N/A	N/A	N/A	N/A
1	5	30690	27	1733783	-0.00017024	0.939969	1.16839	1.24788e-07	Lightness	AX-171627416	kiaa1456	KIAA1456 ortholog	3'UTR
1	5	30685	27	1675054	-0.00143897	1.15836	1.16649	7.52186e-07	Lightness	AX-171624862	LOC110507316	coagulation factor IX-like	3'UTR
1	5	30684	27	1573838	0.000122698	0.932639	1.16575	1.23598e-07	Lightness	AX-171637505	LOC110507315	S-arrestin-like	CDS
1	5	30689	27	1705108	0.000651286	1.01745	1.16567	6.51513e-07	Lightness	AX-172554603	LOC110507318	arf-GAP with coiled-coil, ANK repeat and PH domain-containing protein 2-like	3'UTR
1	5	30700	27	2632164	-0.000561955	1.0026	1.16049	3.88033e-07	Lightness	N/A	N/A	N/A	N/A
1	5	30698	27	2582620	-0.000138314	0.93504	1.15978	1.2597e-07	Lightness	AX-171638491	abcc5	ATP binding cassette subfamily C member 5	CDS
1	5	30713	27	3912445	-0.000126257	0.933186	1.15863	8.53947e-08	Lightness	AX-171612861	LOC110507358	myeloid leukemia factor 1-like	5'UTR
1	5	30701	27	2900304	-0.000718339	1.02875	1.14992	7.28989e-07	Lightness	AX-171638704	LOC110507340	E3 ubiquitin-protein ligase rnf168-like	5'UTR
1	5	25113	19	41952271	-0.00154797	1.17934	1.1427	6.56903e-07	Lightness	AX-171611317	LOC110497982	uncharacterized protein C15orf52-like	3'UTR
1	5	25126	19	42125868	0.00292403	1.47926	1.13514	1.04503e-06	Lightness	AX-171636600	tmem39b	transmembrane protein 39B	CDS
1	5	25125	19	42049405	-0.00022225	0.948053	1.13382	8.44214e-08	Lightness	AX-172558228	mthfd1	methylenetetrahydrofolate dehydrogenase, cyclohydrolase and formyltetrahydrofolate synthetase 1	CDS
1	5	10903	8	41173646	-0.00107317	1.09065	1.12896	3.23614e-07	Lightness	AX-171597731	nol7	nucleolar protein 7	CDS
1	5	6977	5	58650420	-0.000766308	1.03691	1.12647	5.19595e-07	Lightness	AX-172549437	LOC110524261	midnolin-like	3'UTR
1	5	30716	27	3980591	0.00228049	1.33053	1.12633	1.03936e-06	Lightness	AX-171612856	LOC110507360	serine/threonine-protein phosphatase 2A 65 kDa regulatory subunit A beta isoform-like	CDS
1	5	30712	27	3345790	-0.000353378	0.968746	1.12617	4.57469e-07	Lightness	AX-171638691	LOC110507355	cullin-3	CDS
1	5	25111	19	41821864	-0.000155955	0.93776	1.11934	2.12134e-07	Lightness	AX-171636599	LOC110497980	mitotic checkpoint serine/threonine-protein kinase BUB1 beta-like	CDS
1	5	30710	27	3270149	9.15795e-05	0.927872	1.11884	4.42349e-07	Lightness	AX-172557941	LOC110507350	NADPH--cytochrome P450 reductase-like	CDS
1	5	30711	27	3290825	0.00135751	1.14293	1.1173	7.74255e-07	Lightness	AX-171638692	LOC110507354	RNA-binding protein FUS-like	CDS
1	5	10874	8	34077449	0.000130923	0.933903	1.11717	4.56542e-07	Lightness	AX-172560062	LOC110529884	peptidyl-prolyl cis-trans isomerase FKBP1B	5'UTR
1	5	10864	8	33351247	0.000411943	0.978134	1.11657	3.64308e-07	Lightness	AX-171604987	LOC110529876	glycerophosphocholine phosphodiesterase GPCPD1-like	CDS
1	5	30708	27	3237221	6.72435e-05	0.924161	1.11466	3.71588e-07	Lightness	AX-172557305	LOC110507350	NADPH--cytochrome P450 reductase-like	CDS
1	5	30709	27	3268198	2.47885e-05	0.917723	1.1143	2.99439e-08	Lightness	AX-171613031	LOC110507350	NADPH--cytochrome P450 reductase-like	CDS
1	5	30692	27	1819074	0.00214021	1.30014	1.1113	9.01891e-07	Lightness	AX-172553549	LOC110507323	protein furry homolog	CDS
1	5	10865	8	33356183	0.000374058	0.972051	1.10901	5.15224e-07	Lightness	AX-171604986	LOC110529876	glycerophosphocholine phosphodiesterase GPCPD1-like	3'UTR
1	5	10902	8	41166563	-0.00108952	1.09359	1.10821	3.25488e-07	Lightness	AX-171623666	ranbp9	RAN binding protein 9	CDS
1	5	10904	8	41175241	-0.00107317	1.09065	1.10713	3.23614e-07	Lightness	AX-171597732	nol7	nucleolar protein 7	CDS
1	5	30680	27	24471	-0.00198297	1.26691	1.10652	8.48862e-07	Lightness	N/A	N/A	N/A	N/A
1	5	10866	8	33357317	0.00035568	0.969114	1.10441	5.1266e-07	Lightness	AX-171604985	LOC110529876	glycerophosphocholine phosphodiesterase GPCPD1-like	3'UTR
1	5	30706	27	3206848	-0.000254587	0.953115	1.10432	1.86147e-07	Lightness	AX-171638695	gdpd1	glycerophosphodiester phosphodiesterase domain containing 1	3'UTR
1	5	30681	27	281597	-0.00232897	1.34119	1.10335	1.01974e-06	Lightness	N/A	N/A	N/A	N/A
1	5	30707	27	3216061	-9.47544e-05	0.928357	1.10324	2.66524e-07	Lightness	AX-172557681	gdpd1	glycerophosphodiester phosphodiesterase domain containing 1	CDS
1	5	10867	8	33357475	-0.000533018	0.99783	1.10311	5.9143e-07	Lightness	AX-171604984	LOC110529876	glycerophosphocholine phosphodiesterase GPCPD1-like	3'UTR
1	5	10869	8	33357874	0.000971782	1.07259	1.09924	6.26121e-07	Lightness	AX-172555899	LOC110529876	glycerophosphocholine phosphodiesterase GPCPD1-like	3'UTR
1	5	30682	27	1455998	-0.000546655	1.00007	1.09514	4.81773e-07	Lightness	AX-171637506	atg16l1	autophagy related 16 like 1	CDS
1	5	25124	19	42037903	-0.000193305	0.943545	1.09099	1.94264e-07	Lightness	AX-171611321	mthfd1	methylenetetrahydrofolate dehydrogenase, cyclohydrolase and formyltetrahydrofolate synthetase 1	CDS
1	5	10868	8	33357498	0.000210161	0.946168	1.09048	3.25607e-07	Lightness	AX-171604983	LOC110529876	glycerophosphocholine phosphodiesterase GPCPD1-like	3'UTR
1	5	10907	8	41254501	0.00198831	1.26803	1.08221	8.02999e-07	Lightness	AX-171643750	stard3nl	STARD3 N-terminal like	3'UTR
1	5	10862	8	33342963	-0.0018455	1.23856	1.08138	8.36637e-07	Lightness	AX-89927775	LOC110529876	glycerophosphocholine phosphodiesterase GPCPD1-like	CDS
1	5	25114	19	41952536	-0.000482424	0.989552	1.0812	4.97682e-07	Lightness	AX-171611318	LOC110497982	uncharacterized protein C15orf52-like	mRNA
1	5	10905	8	41179001	0.00095883	1.07031	1.08035	3.15029e-07	Lightness	AX-171597733	nol7	nucleolar protein 7	CDS
1	5	6980	5	58790105	0.000750238	1.03417	1.08024	5.01266e-07	Lightness	AX-171627712	LOC110524266	serine/threonine-protein kinase STK11-like	5'UTR
1	5	6978	5	58664012	-0.00133407	1.13853	1.07856	5.68324e-07	Lightness	AX-171625613	LOC110524261	midnolin-like	CDS
1	5	30703	27	3159969	0.000937869	1.06662	1.07346	5.82736e-07	Lightness	AX-171613034	LOC110507349	AP-2 complex subunit mu-B-like	3'UTR
1	5	10870	8	33368942	-0.000629989	1.01389	1.07095	2.74993e-07	Lightness	AX-171630066	LOC110529878	beta-soluble NSF attachment protein	3'UTR
1	5	30695	27	2358503	-0.000406106	0.977194	1.07025	3.98033e-07	Lightness	AX-171638494	LOC110507328	ATP-binding cassette sub-family F member 3-like	3'UTR
1	5	25115	19	41953639	0.000302833	0.960717	1.06588	4.34706e-07	Lightness	AX-171618179	LOC110497982	uncharacterized protein C15orf52-like	CDS
1	5	10871	8	33370011	0.00111042	1.09736	1.06545	4.45229e-07	Lightness	AX-172555898	LOC110529878	beta-soluble NSF attachment protein	3'UTR
1	5	25116	19	41953771	0.00135914	1.14323	1.06455	8.3368e-07	Lightness	AX-171618181	LOC110497982	uncharacterized protein C15orf52-like	CDS
1	5	6976	5	58649797	0.000642869	1.01604	1.06201	1.49988e-07	Lightness	AX-171600013	LOC110524261	midnolin-like	3'UTR
1	5	30693	27	1851616	0.00064358	1.01616	1.06143	4.73079e-07	Lightness	AX-171637499	LOC110507323	protein furry homolog	CDS
1	5	30694	27	2335947	0.000105172	0.929951	1.06046	9.97265e-09	Lightness	AX-171625199	LOC110507327	high mobility group protein B1-like	CDS
1	5	30696	27	2494493	-0.00083909	1.04941	1.06011	6.32915e-07	Lightness	N/A	N/A	N/A	N/A
1	5	6982	5	58822353	0.00149084	1.1683	1.05852	6.30751e-07	Lightness	AX-171627709	LOC110524267	E3 ubiquitin-protein ligase RNF126-like	CDS
1	5	10906	8	41224768	0.000277015	0.956641	1.0564	2.35921e-07	Lightness	AX-171643749	stard3nl	STARD3 N-terminal like	5'UTR
1	5	6981	5	58798879	6.24874e-05	0.923438	1.05187	1.18688e-07	Lightness	AX-171627711	LOC100301654	follistatin-like 3 glycoprotein	CDS
1	5	6984	5	58835748	-0.00135729	1.14289	1.05109	6.0374e-07	Lightness	AX-175055941	LOC110524268	basigin-like	CDS
1	5	30704	27	3160445	-0.000987479	1.07537	1.04947	3.55957e-07	Lightness	AX-171613033	LOC110507349	AP-2 complex subunit mu-B-like	3'UTR
1	5	10872	8	33467583	0.000413644	0.978408	1.04813	4.82898e-07	Lightness	AX-171604982	LOC110530906	tribbles homolog 2-like	3'UTR
1	5	25118	19	41953927	-0.00109238	1.0941	1.03969	7.57814e-07	Lightness	AX-171618183	LOC110497982	uncharacterized protein C15orf52-like	CDS
1	5	25123	19	42030639	0.000162511	0.938773	1.03822	1.5809e-07	Lightness	AX-171611320	mthfd1	methylenetetrahydrofolate dehydrogenase, cyclohydrolase and formyltetrahydrofolate synthetase 1	CDS
1	5	30705	27	3161197	-0.000824778	1.04694	1.03608	5.59356e-07	Lightness	AX-171613032	LOC110507349	AP-2 complex subunit mu-B-like	3'UTR
1	5	25122	19	42021084	-0.00117057	1.10828	1.02974	6.92969e-07	Lightness	AX-171611319	LOC110497984	glycine-rich cell wall structural protein 1.8-like	5'UTR
1	5	25109	19	41779116	-0.000863384	1.05361	1.02664	6.52521e-07	Lightness	AX-171636595	LOC100136686	kunitz-type protease inhibitor 1	CDS
1	5	25108	19	41778263	-8.5361e-05	0.926923	1.02607	2.51848e-07	Lightness	AX-89933790	LOC100136686	kunitz-type protease inhibitor 1	3'UTR
1	5	30717	27	3983563	-0.0018121	1.23176	1.02475	8.83488e-07	Lightness	AX-172557169	LOC110507360	serine/threonine-protein phosphatase 2A 65 kDa regulatory subunit A beta isoform-like	CDS
1	5	25110	19	41814965	-0.000155955	0.93776	1.01976	2.12134e-07	Lightness	AX-171611307	zfyve19	zinc finger FYVE-type containing 19	3'UTR
1	5	6979	5	58708799	0.00046199	0.986228	1.01217	1.52144e-07	Lightness	AX-171619924	LOC110524262	ATP synthase subunit delta, mitochondrial-like	CDS
1	5	10863	8	33347541	0.00056563	1.0032	1.0049	4.58555e-07	Lightness	AX-171604988	LOC110529876	glycerophosphocholine phosphodiesterase GPCPD1-like	CDS
1	5	10861	8	33313765	0.000805208	1.04357	1.00419	5.8651e-07	Lightness	AX-171630067	LOC110529875	golgin subfamily A member 6-like protein 6	CDS

## Sheet: Whiteness
Trait	Effect	SNP	Chr	POS	SNP_effect	Weight	Var_explained	Var_a_hat	Trait	SNP ID	Gene ID	Gene annotation	Region
1	5	10884	8	34936875	0.00173	1.23406	1.57289	6.95e-07	Whiteness	AX-171641827	LOC110529892	cGMP-dependent protein kinase 1-like	3'UTR
1	5	10887	8	37290793	0.00195	1.28083	1.54064	7.17e-07	Whiteness	AX-171642372	LOC110529911	sialomucin core protein 24-like	3'UTR
1	5	10883	8	34495040	0.000441	0.98641	1.489	3.73e-07	Whiteness	AX-171615915	sod2	superoxide dismutase 2	3'UTR
1	5	10885	8	34964577	-0.00101	1.0891	1.47182	5.05e-07	Whiteness	AX-171641826	LOC110529892	cGMP-dependent protein kinase 1-like	CDS
1	5	10882	8	34494762	-0.0009	1.06808	1.45251	4.02e-07	Whiteness	N/A	N/A	N/A	N/A
1	5	10888	8	37293410	0.00177	1.2408	1.4522	6.75e-07	Whiteness	N/A	N/A	N/A	N/A
1	5	10886	8	36538411	0.000577	1.01001	1.41925	1.53e-07	Whiteness	AX-172549504	LOC110529899	SAM and SH3 domain-containing protein 1-like	3'UTR
1	5	10895	8	40610851	-0.00194	1.27944	1.40832	7.16e-07	Whiteness	N/A	N/A	N/A	N/A
1	5	10881	8	34494659	0.000431	0.984688	1.39712	3.7e-07	Whiteness	N/A	N/A	N/A	N/A
1	5	10892	8	37829107	-0.00194	1.27967	1.37946	7.17e-07	Whiteness	AX-171607368	ostm1	osteopetrosis associated transmembrane protein 1	3'UTR
1	5	10889	8	37412186	-0.000107	0.930934	1.37865	3.49e-07	Whiteness	AX-171615921	LOC110529910	sestrin-1-like	3'UTR
1	5	10890	8	37412232	0.000961	1.07941	1.37521	3.96e-07	Whiteness	AX-171615920	LOC110529910	sestrin-1-like	3'UTR
1	5	10894	8	39295098	-0.000959	1.07895	1.37	3.95e-07	Whiteness	AX-172559356	ankh	ANKH inorganic pyrophosphate transport regulator	3'UTR
1	5	10898	8	40978990	-0.00159	1.20456	1.35871	6.46e-07	Whiteness	AX-171615487	znf622	zinc finger protein 622	3'UTR
1	5	10891	8	37498606	0.00136	1.1558	1.34119	6.07e-07	Whiteness	N/A	N/A	N/A	N/A
1	5	10897	8	40978642	0.00031	0.964349	1.32619	3.29e-07	Whiteness	AX-172563348	znf622	zinc finger protein 622	3'UTR
1	5	10893	8	38254068	-0.000309	0.964114	1.30497	4.31e-07	Whiteness	AX-171642192	LOC110529920	poly(U)-binding-splicing factor PUF60-like	CDS
1	5	10899	8	40986889	-0.000865	1.06158	1.30153	5.33e-07	Whiteness	AX-171615488	znf622	zinc finger protein 622	CDS
1	5	10896	8	40954559	-0.000378	0.975696	1.30046	3.38e-07	Whiteness	AX-171641986	myo10	myosin X	3'UTR
1	5	10880	8	34136112	0.000817	1.05288	1.29262	3.7e-07	Whiteness	AX-171615911	mut	methylmalonyl-CoA mutase	3'UTR
1	5	10900	8	41002542	0.00107	1.10007	1.25985	5.24e-07	Whiteness	AX-172559691	retreg1	reticulophagy regulator 1	3'UTR
1	5	10877	8	34108037	0.00051	0.998256	1.22822	3.99e-07	Whiteness	AX-171615909	mut	methylmalonyl-CoA mutase	CDS
1	5	25112	19	41950961	0.000786	1.04722	1.20717	5.7e-07	Whiteness	N/A	N/A	N/A	N/A
1	5	10879	8	34129661	3.73e-05	0.919839	1.20653	4.04e-07	Whiteness	AX-171615910	mut	methylmalonyl-CoA mutase	CDS
1	5	10878	8	34114960	0.000145	0.93719	1.20588	3.09e-07	Whiteness	AX-171618977	mut	methylmalonyl-CoA mutase	CDS
1	5	10901	8	41004613	0.00165	1.21514	1.19954	6.72e-07	Whiteness	AX-89946631	retreg1	reticulophagy regulator 1	3'UTR
1	5	30686	27	1675710	0.00146	1.17636	1.19381	7.45e-07	Whiteness	AX-171599113	LOC110507317	protein IWS1 homolog	3'UTR
1	5	30715	27	3976684	-0.0027	1.4593	1.17544	8.79e-07	Whiteness	AX-171612857	LOC110507360	serine/threonine-protein phosphatase 2A 65 kDa regulatory subunit A beta isoform-like	CDS
1	5	25113	19	41952271	-0.00142	1.16848	1.17531	5.84e-07	Whiteness	AX-171611317	LOC110497982	uncharacterized protein C15orf52-like	3'UTR
1	5	10875	8	34097292	0.000934	1.07437	1.17313	4.93e-07	Whiteness	AX-171622389	LOC110529884	peptidyl-prolyl cis-trans isomerase FKBP1B	CDS
1	5	30687	27	1676003	-0.000295	0.961859	1.17289	2.74e-07	Whiteness	AX-171619450	LOC110507317	protein IWS1 homolog	3'UTR
1	5	30688	27	1697736	0.00206	1.30578	1.17175	7.13e-07	Whiteness	AX-171637502	LOC110507317	protein IWS1 homolog	CDS
1	5	6977	5	58650420	-0.000749	1.04045	1.16742	4.74e-07	Whiteness	AX-172549437	LOC110524261	midnolin-like	3'UTR
1	5	10873	8	33468677	0.00148	1.18142	1.16474	6.29e-07	Whiteness	AX-172555897	LOC110530906	tribbles homolog 2-like	3'UTR
1	5	30691	27	1811722	0.00207	1.30715	1.15907	7.83e-07	Whiteness	AX-172561899	LOC110507323	protein furry homolog	3'UTR
1	5	25126	19	42125868	0.00283	1.49174	1.15816	9.58e-07	Whiteness	AX-171636600	tmem39b	transmembrane protein 39B	CDS
1	5	10876	8	34104621	-0.000561	1.00713	1.15806	3.42e-07	Whiteness	AX-171615908	mut	methylmalonyl-CoA mutase	CDS
1	5	25125	19	42049405	-0.000205	0.946992	1.15658	7.61e-08	Whiteness	AX-172558228	mthfd1	methylenetetrahydrofolate dehydrogenase, cyclohydrolase and formyltetrahydrofolate synthetase 1	CDS
1	5	25111	19	41821864	-0.000161	0.93975	1.15495	1.93e-07	Whiteness	AX-171636599	LOC110497980	mitotic checkpoint serine/threonine-protein kinase BUB1 beta-like	CDS
1	5	30683	27	1501236	0.00212	1.31946	1.14318	7.26e-07	Whiteness	AX-172561771	atg16l1	autophagy related 16 like 1	3'UTR
1	5	30702	27	3100140	0.00222	1.34266	1.14004	7.46e-07	Whiteness	AX-172558689	LOC110507347	stress-associated endoplasmic reticulum protein 1-like	3'UTR
1	5	30714	27	3947325	0.000443	0.986845	1.13677	5.15e-07	Whiteness	N/A	N/A	N/A	N/A
1	5	30697	27	2519641	-0.000842	1.05744	1.12638	5.52e-07	Whiteness	AX-171621804	LOC110507332	60S ribosomal protein L35a	CDS
1	5	30699	27	2585577	0.000671	1.02654	1.12575	6.18e-07	Whiteness	AX-172558248	abcc5	ATP binding cassette subfamily C member 5	3'UTR
1	5	30690	27	1733783	-0.000169	0.941119	1.12558	1.13e-07	Whiteness	AX-171627416	kiaa1456	KIAA1456 ortholog	3'UTR
1	5	30685	27	1675054	-0.0013	1.14383	1.12461	6.65e-07	Whiteness	AX-171624862	LOC110507316	coagulation factor IX-like	3'UTR
1	5	30684	27	1573838	0.000126	0.934026	1.12411	1.12e-07	Whiteness	AX-171637505	LOC110507315	S-arrestin-like	CDS
1	5	30689	27	1705108	0.000615	1.0166	1.12338	5.87e-07	Whiteness	AX-172554603	LOC110507318	arf-GAP with coiled-coil, ANK repeat and PH domain-containing protein 2-like	3'UTR
1	5	6980	5	58790105	0.000711	1.03366	1.11828	4.54e-07	Whiteness	AX-171627712	LOC110524266	serine/threonine-protein kinase STK11-like	5'UTR
1	5	6978	5	58664012	-0.0013	1.14501	1.11735	5.21e-07	Whiteness	AX-171625613	LOC110524261	midnolin-like	CDS
1	5	25114	19	41952536	-0.000492	0.995157	1.11604	4.55e-07	Whiteness	AX-171611318	LOC110497982	uncharacterized protein C15orf52-like	mRNA
1	5	30698	27	2582620	-0.000139	0.936227	1.11469	1.14e-07	Whiteness	AX-171638491	abcc5	ATP binding cassette subfamily C member 5	CDS
1	5	25124	19	42037903	-0.000206	0.947191	1.11303	1.77e-07	Whiteness	AX-171611321	mthfd1	methylenetetrahydrofolate dehydrogenase, cyclohydrolase and formyltetrahydrofolate synthetase 1	CDS
1	5	30700	27	2632164	-0.000541	1.00368	1.11277	3.52e-07	Whiteness	N/A	N/A	N/A	N/A
1	5	10903	8	41173646	-0.00102	1.09026	1.10891	2.93e-07	Whiteness	AX-171597731	nol7	nucleolar protein 7	CDS
1	5	30713	27	3912445	-0.000115	0.932384	1.10836	7.7e-08	Whiteness	AX-171612861	LOC110507358	myeloid leukemia factor 1-like	5'UTR
1	5	10874	8	34077449	0.000127	0.934242	1.10477	4.14e-07	Whiteness	AX-172560062	LOC110529884	peptidyl-prolyl cis-trans isomerase FKBP1B	5'UTR
1	5	10864	8	33351247	0.000397	0.978911	1.10269	3.31e-07	Whiteness	AX-171604987	LOC110529876	glycerophosphocholine phosphodiesterase GPCPD1-like	CDS
1	5	30701	27	2900304	-0.000704	1.03245	1.10246	6.64e-07	Whiteness	AX-171638704	LOC110507340	E3 ubiquitin-protein ligase rnf168-like	5'UTR
1	5	6976	5	58649797	0.000628	1.01888	1.10178	1.37e-07	Whiteness	AX-171600013	LOC110524261	midnolin-like	3'UTR
1	5	25115	19	41953639	0.000347	0.970531	1.09935	4.01e-07	Whiteness	AX-171618179	LOC110497982	uncharacterized protein C15orf52-like	CDS
1	5	6982	5	58822353	0.00144	1.17348	1.09783	5.77e-07	Whiteness	AX-171627709	LOC110524267	E3 ubiquitin-protein ligase RNF126-like	CDS
1	5	25116	19	41953771	0.00137	1.15903	1.09756	7.74e-07	Whiteness	AX-171618181	LOC110497982	uncharacterized protein C15orf52-like	CDS
1	5	10865	8	33356183	0.000346	0.970416	1.09508	4.65e-07	Whiteness	AX-171604986	LOC110529876	glycerophosphocholine phosphodiesterase GPCPD1-like	3'UTR
1	5	6981	5	58798879	9.48e-05	0.929054	1.09079	1.09e-07	Whiteness	AX-171627711	LOC100301654	follistatin-like 3 glycoprotein	CDS
1	5	10866	8	33357317	0.00033	0.967688	1.09069	4.62e-07	Whiteness	AX-171604985	LOC110529876	glycerophosphocholine phosphodiesterase GPCPD1-like	3'UTR
1	5	10902	8	41166563	-0.00103	1.09316	1.08991	2.95e-07	Whiteness	AX-171623666	ranbp9	RAN binding protein 9	CDS
1	5	6984	5	58835748	-0.00132	1.14805	1.08966	5.52e-07	Whiteness	AX-175055941	LOC110524268	basigin-like	CDS
1	5	10867	8	33357475	-0.000491	0.995012	1.08953	5.32e-07	Whiteness	AX-171604984	LOC110529876	glycerophosphocholine phosphodiesterase GPCPD1-like	3'UTR
1	5	10904	8	41175241	-0.00102	1.09026	1.08743	2.93e-07	Whiteness	AX-171597732	nol7	nucleolar protein 7	CDS
1	5	10869	8	33357874	0.000931	1.07388	1.08606	5.69e-07	Whiteness	AX-172555899	LOC110529876	glycerophosphocholine phosphodiesterase GPCPD1-like	3'UTR
1	5	30712	27	3345790	-0.000346	0.97031	1.07762	4.15e-07	Whiteness	AX-171638691	LOC110507355	cullin-3	CDS
1	5	10868	8	33357498	0.000191	0.944701	1.0774	2.94e-07	Whiteness	AX-171604983	LOC110529876	glycerophosphocholine phosphodiesterase GPCPD1-like	3'UTR
1	5	30716	27	3980591	0.00212	1.31945	1.07634	9.27e-07	Whiteness	AX-171612856	LOC110507360	serine/threonine-protein phosphatase 2A 65 kDa regulatory subunit A beta isoform-like	CDS
1	5	30692	27	1819074	0.00198	1.28685	1.07206	8.02e-07	Whiteness	AX-172553549	LOC110507323	protein furry homolog	CDS
1	5	30710	27	3270149	7.54e-05	0.925929	1.07011	3.99e-07	Whiteness	AX-172557941	LOC110507350	NADPH--cytochrome P450 reductase-like	CDS
1	5	30711	27	3290825	0.00126	1.13621	1.06874	6.93e-07	Whiteness	AX-171638692	LOC110507354	RNA-binding protein FUS-like	CDS
1	5	10862	8	33342963	-0.00175	1.23815	1.06868	7.58e-07	Whiteness	AX-89927775	LOC110529876	glycerophosphocholine phosphodiesterase GPCPD1-like	CDS
1	5	25118	19	41953927	-0.00111	1.10691	1.0664	7.01e-07	Whiteness	AX-171618183	LOC110497982	uncharacterized protein C15orf52-like	CDS
1	5	30708	27	3237221	4.49e-05	0.921063	1.06638	3.34e-07	Whiteness	AX-172557305	LOC110507350	NADPH--cytochrome P450 reductase-like	CDS
1	5	30709	27	3268198	2.24e-05	0.917479	1.06613	2.7e-08	Whiteness	AX-171613031	LOC110507350	NADPH--cytochrome P450 reductase-like	CDS
1	5	25109	19	41779116	-0.000837	1.05648	1.06262	5.93e-07	Whiteness	AX-171636595	LOC100136686	kunitz-type protease inhibitor 1	CDS
1	5	10907	8	41254501	0.00187	1.26297	1.06252	7.23e-07	Whiteness	AX-171643750	stard3nl	STARD3 N-terminal like	3'UTR
1	5	25108	19	41778263	-8.11e-05	0.92685	1.06204	2.28e-07	Whiteness	AX-89933790	LOC100136686	kunitz-type protease inhibitor 1	3'UTR
1	5	10905	8	41179001	0.000906	1.06919	1.06097	2.85e-07	Whiteness	AX-171597733	nol7	nucleolar protein 7	CDS
1	5	25123	19	42030639	0.00015	0.938039	1.06001	1.43e-07	Whiteness	AX-171611320	mthfd1	methylenetetrahydrofolate dehydrogenase, cyclohydrolase and formyltetrahydrofolate synthetase 1	CDS
1	5	10870	8	33368942	-0.000591	1.01244	1.05764	2.48e-07	Whiteness	AX-171630066	LOC110529878	beta-soluble NSF attachment protein	3'UTR
1	5	30680	27	24471	-0.00184	1.25689	1.0568	7.57e-07	Whiteness	N/A	N/A	N/A	N/A
1	5	30681	27	281597	-0.00213	1.32096	1.05636	8.99e-07	Whiteness	N/A	N/A	N/A	N/A
1	5	30706	27	3206848	-0.000216	0.948809	1.05614	1.67e-07	Whiteness	AX-171638695	gdpd1	glycerophosphodiester phosphodiesterase domain containing 1	3'UTR
1	5	30707	27	3216061	-9.17e-05	0.928547	1.05524	2.41e-07	Whiteness	AX-172557681	gdpd1	glycerophosphodiester phosphodiesterase domain containing 1	CDS
1	5	25110	19	41814965	-0.000161	0.93975	1.05489	1.93e-07	Whiteness	AX-171611307	zfyve19	zinc finger FYVE-type containing 19	3'UTR
1	5	30682	27	1455998	-0.00053	1.00169	1.05361	4.37e-07	Whiteness	AX-171637506	atg16l1	autophagy related 16 like 1	CDS
1	5	10871	8	33370011	0.00105	1.0971	1.05229	4.03e-07	Whiteness	AX-172555898	LOC110529878	beta-soluble NSF attachment protein	3'UTR
1	5	25122	19	42021084	-0.00114	1.11384	1.05078	6.33e-07	Whiteness	AX-171611319	LOC110497984	glycine-rich cell wall structural protein 1.8-like	5'UTR
1	5	6979	5	58708799	0.000419	0.982771	1.04786	1.37e-07	Whiteness	AX-171619924	LOC110524262	ATP synthase subunit delta, mitochondrial-like	CDS
1	5	10906	8	41224768	0.000261	0.956233	1.03741	2.13e-07	Whiteness	AX-171643749	stard3nl	STARD3 N-terminal like	5'UTR
1	5	10872	8	33467583	0.000384	0.976799	1.03524	4.36e-07	Whiteness	AX-171604982	LOC110530906	tribbles homolog 2-like	3'UTR
1	5	30695	27	2358503	-0.000399	0.979362	1.03086	3.62e-07	Whiteness	AX-171638494	LOC110507328	ATP-binding cassette sub-family F member 3-like	3'UTR
1	5	25107	19	41702110	0.000938	1.07505	1.02991	2.16e-07	Whiteness	AX-171611306	LOC110498365	neuroglobin-like	3'UTR
1	5	30703	27	3159969	0.000867	1.06189	1.02655	5.23e-07	Whiteness	AX-171613034	LOC110507349	AP-2 complex subunit mu-B-like	3'UTR
1	5	25117	19	41953807	-4.99e-05	0.921851	1.02563	4.25e-07	Whiteness	AX-171618182	LOC110497982	uncharacterized protein C15orf52-like	CDS
1	5	30693	27	1851616	0.000633	1.01971	1.02316	4.31e-07	Whiteness	AX-171637499	LOC110507323	protein furry homolog	CDS
1	5	30694	27	2335947	0.000101	0.930071	1.02115	8.99e-09	Whiteness	AX-171625199	LOC110507327	high mobility group protein B1-like	CDS
1	5	6986	5	58837464	-0.000697	1.0311	1.02102	4.52e-07	Whiteness	AX-171602527	LOC110524268	basigin-like	CDS
1	5	30696	27	2494493	-0.000791	1.04801	1.02061	5.71e-07	Whiteness	N/A	N/A	N/A	N/A
1	5	6983	5	58826897	-0.000105	0.93062	1.02031	1.1e-07	Whiteness	N/A	N/A	N/A	N/A
1	5	6985	5	58837423	-0.000463	0.990184	1.02021	1.15e-07	Whiteness	AX-171602528	LOC110524268	basigin-like	CDS
1	5	25103	19	41646399	-0.00012	0.933132	1.01519	2.77e-07	Whiteness	AX-172547776	LOC110497971	RAC-alpha serine/threonine-protein kinase-like	3'UTR
1	5	25104	19	41696416	-0.0013	1.14392	1.01391	7.18e-07	Whiteness	AX-171636594	LOC110497973	phospholipase D4-like	3'UTR
1	5	25119	19	41954252	0.00174	1.23533	1.01351	7.42e-07	Whiteness	AX-171621441	LOC110497982	uncharacterized protein C15orf52-like	CDS
1	5	30704	27	3160445	-0.000905	1.06888	1.00382	3.18e-07	Whiteness	AX-171613033	LOC110507349	AP-2 complex subunit mu-B-like	3'UTR
1	5	25121	19	41988898	0.00128	1.14075	1.00139	2.23e-07	Whiteness	AX-171618184	LOC110497982	uncharacterized protein C15orf52-like	CDS
1	5	25120	19	41988884	-9.63e-05	0.929285	1.00099	5.17e-07	Whiteness	AX-171621442	LOC110497982	uncharacterized protein C15orf52-like	CDS
1	5	25102	19	41645835	-0.000896	1.06728	1.00045	4.57e-07	Whiteness	AX-171636593	LOC110497971	RAC-alpha serine/threonine-protein kinase-like	CDS
